# Supplementary material for: CRISPR/Cas9-targeted smpB mutation revealing roles in biofilm formation, motility, and antibiotic susceptibility in Acinetobacter baumannii
Source: PLoS One. 2025 Aug 4;20(8):e0329638. doi: 10.1371/journal.pone.0329638 (PMC12321068; doi:10.1371/journal.pone.0329638)
Supplement: S1 — This file contains the full list of differentially expressed proteins identified by LC-MS/MS analysis between wild-type and smpB mutant strains. Data include protein IDs, gene names, fold-change values, and associated biological pathways, particularly those related to biofilm formation, motility, and virulence. (XLSX) [file pone.0329638.s004.xlsx]

## Sheet: Upregulated
No	Accession	Description	Sum PEP Score	Coverage	# Peptides	# PSMs	# Unique Peptides	# Protein Groups	# AAs	MW [kDa]	calc. pI	Modifications	Abundance Ratio: (Smpb3 1/3, Heavy) / (WT 1/3, Light)	Abundance Ratio: (Smpb3 2/3, Heavy) / (WT 2/3, Light)	Abundance Ratio: (Smpb3 3/3, Heavy) / (WT 3/3, Light)	P-VALUE	FOLD CHANGE (avg log2 ratio)	Abundances (Scaled): WT 1/3	Abundances (Scaled): Smpb3 1/3	Abundances (Scaled): WT 2/3	Abundances (Scaled): Smpb3 2/3	Abundances (Scaled): WT 3/3	Abundances (Scaled): Smpb3 3/3	emPAI	# Razor Peptides	Score Sequest HT	# Peptides Sequest HT
1	B7H117	Ribosome maturation factor RimP OS=Acinetobacter baumannii (strain AB307-0294) OX=557600 GN=rimP PE=3 SV=1	8.613	19.5402	2	2	2	1	174	19.5	4.55			34.606		#DIV/0!	5.11295			5.6	194.4			0.931	0	2.94	2
2	B0VEG5	tRNA uridine(34) hydroxylase OS=Acinetobacter baumannii (strain AYE) OX=509173 GN=trhO PE=3 SV=1	1.042	2.54777	1	1	1	1	314	35.5	5.88	Dimethyl [K310]	21.942			#DIV/0!	4.45562	8.7	191.3					0.116	0	0	1
3	A3M795	Uroporphyrinogen decarboxylase OS=Acinetobacter baumannii (strain ATCC 17978 / CIP 53.77 / LMG 1025 / NCDC KC755 / 5377) OX=400667 GN=hemE PE=3 SV=2	21.908	4.48179	1	5	1	1	357	39.4	6.11		0.01	13.469		0.271657	2.75264	200		13.8	186.2			0.311	0	21.66	1
4	B0VSD7	Sulfate adenylyltransferase subunit 2 OS=Acinetobacter baumannii (strain SDF) OX=509170 GN=cysD PE=3 SV=1	26.657	16.7763	4	12	4	1	304	35.2	7.03	Dimethyl [K236; K244]	5.448	0.01	11.68	0.165431	2.51416	31	169	200		15.8	184.2	1.581	0	22.93	4
5	B0V5Q6	Phenylalanine--tRNA ligase alpha subunit OS=Acinetobacter baumannii (strain AYE) OX=509173 GN=pheS PE=3 SV=1	37.597	21.5152	6	20	6	1	330	37.1	6.6	Dimethyl [K125]	0.01	5.675	9.068	0.136199	2.29797	200		30	170	19.9	180.1	1.462	0	43.86	6
6	B0V8J2	Large ribosomal subunit protein bL19 OS=Acinetobacter baumannii (strain AYE) OX=509173 GN=rplS PE=3 SV=1	101.404	50	13	52	13	1	122	13.6	10.54	Dimethyl [K53; K54; K66; K86; K90; K109]	2.416	5.728	4.565	0.0119976	2.08282	58.5	141.5	29.7	170.3	35.9	164.1	6811.92	0	90.77	13
7	A3M3K6	Argininosuccinate synthase OS=Acinetobacter baumannii (strain ATCC 17978 / CIP 53.77 / LMG 1025 / NCDC KC755 / 5377) OX=400667 GN=argG PE=3 SV=2	49.251	25.0559	8	15	8	1	447	49.9	5.41	Dimethyl [K290; K445; K446; K447]	3.11	0.01	7.614	0.180373	1.83915	48.7	151.3	200		23.2	176.8	1.471	0	35.82	8
8	B0VMN8	Ubiquinone biosynthesis O-methyltransferase OS=Acinetobacter baumannii (strain SDF) OX=509170 GN=ubiG PE=3 SV=1	79.133	24.4726	6	20	6	1	237	26.6	6.86	Dimethyl [K52; K53]	0.01	0.01	10.547	0.37268	1.81653	200		200		17.3	182.7	3.217	0	69.3	6
9	A3M0X0	L-lactate dehydrogenase OS=Acinetobacter baumannii (strain ATCC 17978 / CIP 53.77 / LMG 1025 / NCDC KC755 / 5377) OX=400667 GN=lldD PE=3 SV=2	6.8	9.92167	3	9	3	1	383	41.6	7.49		0.01	9.598	0.01	0.37256	1.68077	200		18.9	181.1	200		0.492	0	2.01	3
10	B0VPN2	Chorismate synthase OS=Acinetobacter baumannii (strain SDF) OX=509170 GN=aroC PE=3 SV=1	14.267	5.23416	1	5	1	1	363	39	6.86			0.01	6.196	0.270986	1.63366			200		27.8	172.2	0.222	0	11.32	1
11	B0VNK4	ATP synthase subunit beta OS=Acinetobacter baumannii (strain SDF) OX=509170 GN=atpD PE=3 SV=1	413.586	56.681	24	115	24	1	464	50.2	5.16	Dimethyl [K62; K130; K140; K143; K154; K167; K291; K421; K426; K460; K463]	1.745	4.256	2.175	0.0245597	1.44643	72.9	127.1	38	162	63	137	214.443	0	388.2	24
12	A3M1G4	DNA-directed RNA polymerase subunit beta' OS=Acinetobacter baumannii (strain ATCC 17978 / CIP 53.77 / LMG 1025 / NCDC KC755 / 5377) OX=400667 GN=rpoC PE=3 SV=2	205.28	28.7759	25	70	25	1	1397	155	7.3	Dimethyl [K2; K11; K301; K754; K765; K786; K794; K872; K886; K1259; K1272; K1293; K1297]	2.667	3.079	1.506	0.00682393	1.27342	54.5	145.5	49	151	79.8	120.2	1.61	0	139.97	25
13	B2HZM2	Large ribosomal subunit protein uL3 OS=Acinetobacter baumannii (strain ACICU) OX=405416 GN=rplC PE=3 SV=1	171.676	67.2897	10	72	10	1	214	22.7	9.86	Dimethyl [K41; K68; K73; K83; K128; K195; K213]	1.289	4.2	1.388	0.0741786	1.19682	87.4	112.6	38.5	161.5	83.7	116.3	116.877	0	137.66	10
14	B7I9B0	Large ribosomal subunit protein uL13 OS=Acinetobacter baumannii (strain AB0057) OX=480119 GN=rplM PE=1 SV=1	83.471	65.493	14	43	14	1	142	15.9	9.47	Dimethyl [K2; K7; K23; K85; K91; K96; K106; K111; K120; K121; K123]	1.784	3.044	1.952	0.00461758	1.17632	71.8	128.2	49.5	150.5	67.8	132.2	561.341	0	66.09	14
15	B0V6U7	DNA-directed RNA polymerase subunit alpha OS=Acinetobacter baumannii (strain AYE) OX=509173 GN=rpoA PE=3 SV=1	74.057	43.2836	12	55	12	1	335	37.2	5.19	Dimethyl [K15; K25; K104; K179; K289; K295; K296; K302; K308]	1.818	2.979	1.961	0.00351816	1.17163	71	129	50.3	149.7	67.5	132.5	9	0	42.98	12
16	B0VNZ7	D-alanine--D-alanine ligase OS=Acinetobacter baumannii (strain SDF) OX=509170 GN=ddl PE=3 SV=1	21.378	15.2597	4	13	4	1	308	33.4	4.91		6.52	0.01	0.01	0.371927	1.12433	26.6	173.4	200		200		0.896	0	22.99	4
17	B0V530	Acetyl-coenzyme A carboxylase carboxyl transferase subunit beta OS=Acinetobacter baumannii (strain AYE) OX=509173 GN=accD PE=3 SV=1	79.638	39.5973	7	30	7	1	298	33	6.24	Dimethyl [K35; K74; K247]	1.134	3.931	1.189	0.0868883	1.05982	93.7	106.3	40.6	159.4	91.4	108.6	5.494	0	80.61	7
18	A3M2W0	Large ribosomal subunit protein bL32 OS=Acinetobacter baumannii (strain ATCC 17978 / CIP 53.77 / LMG 1025 / NCDC KC755 / 5377) OX=400667 GN=rpmF PE=3 SV=1	109.758	57.377	6	48	6	1	61	7.1	10.78	Dimethyl [K56]	1.02	3.04	2.054	0.0250173	1.02715	99	101	49.5	150.5	65.5	134.5	99999999	0	110.65	6

## Sheet: Downregulated
No	Accession	Description	Sum PEP Score	Coverage	# Peptides	# PSMs	# Unique Peptides	# Protein Groups	# AAs	MW [kDa]	calc. pI	Modifications	Abundance Ratio: (Smpb3 1/3, Heavy) / (WT 1/3, Light)	Abundance Ratio: (Smpb3 2/3, Heavy) / (WT 2/3, Light)	Abundance Ratio: (Smpb3 3/3, Heavy) / (WT 3/3, Light)	P-VALUE	FOLD CHANGE (avg log2 ratio)	Abundances (Scaled): WT 1/3	Abundances (Scaled): Smpb3 1/3	Abundances (Scaled): WT 2/3	Abundances (Scaled): Smpb3 2/3	Abundances (Scaled): WT 3/3	Abundances (Scaled): Smpb3 3/3	emPAI	# Razor Peptides	Score Sequest HT	# Peptides Sequest HT
1	A3M140	ATP synthase subunit b OS=Acinetobacter baumannii (strain ATCC 17978 / CIP 53.77 / LMG 1025 / NCDC KC755 / 5377) OX=400667 GN=atpF PE=1 SV=2	48.78	35.2564	4	13	4	1	156	17	5.63	Dimethyl [K155]	0.01		0.94	0.264076	-1.074	200				103.1	96.9	4.337	0	31.77	4
2	A3M305	Small ribosomal subunit protein uS7 OS=Acinetobacter baumannii (strain ATCC 17978 / CIP 53.77 / LMG 1025 / NCDC KC755 / 5377) OX=400667 GN=rpsG PE=3 SV=2	78.108	62.1795	12	51	12	1	156	17.7	10.13	Dimethyl [K17; K25; K53; K110; K114; K131; K136; K149]	1.37	0.01	0.01	0.364535	-1.10988	84.4	115.6	200		200		81.54	0	67.32	12
3	A3M645	Protein RecA OS=Acinetobacter baumannii (strain ATCC 17978 / CIP 53.77 / LMG 1025 / NCDC KC755 / 5377) OX=400667 GN=recA PE=3 SV=2	52.235	26.9341	5	16	5	1	349	37.9	5.15	Dimethyl [K18; K22; K71; K84]	1.363	0.01	0.01	0.364487	-1.11716	84.6	115.4	200		200		1.818	0	40.99	5
4	B0V4R6	Trigger factor OS=Acinetobacter baumannii (strain AYE) OX=509173 GN=tig PE=3 SV=1	164.528	39.6396	19	116	19	1	444	49.6	4.92	Dimethyl [K33; K132; K145; K205; K210; K228; K233; K237; K353; K360; K423; K427; K436]	0.338	0.996	0.01	0.19715	-1.15843	149.5	50.5	100.2	99.8	200		22.263	0	168.87	19
5	B7I618	Chaperonin GroEL OS=Acinetobacter baumannii (strain AB0057) OX=480119 GN=groEL PE=3 SV=1	621.467	83.2721	44	229	44	1	544	57.1	5.02	Dimethyl [K15; K28; K34; K51; K58; K63; K65; K80; K105; K117; K125; K136; K142; K160; K168; K171; K242; K272; K277; K322; K327; K364; K371; K380; K390; K430; K470; K498; K528]	0.402	0.846	0.025	0.148221	-1.23673	142.7	57.3	108.3	91.7	195	5	463.159	0	632.94	44
6	A3M143	ATP synthase gamma chain OS=Acinetobacter baumannii (strain ATCC 17978 / CIP 53.77 / LMG 1025 / NCDC KC755 / 5377) OX=400667 GN=atpG PE=1 SV=2	64.206	29.7578	7	22	7	1	289	32.1	9.07	Dimethyl [K31; K64; K261; K269]	1.212	0.01	0.01	0.363319	-1.28396	90.4	109.6	200		200		4.08	0	50.88	7
7	A3M1H9	3-ketoacyl-CoA thiolase OS=Acinetobacter baumannii (strain ATCC 17978 / CIP 53.77 / LMG 1025 / NCDC KC755 / 5377) OX=400667 GN=fadA PE=3 SV=2	355.771	62.0513	22	117	22	1	390	41.1	6.54	Dimethyl [K21; K84; K227; K233; K266; K294; K297; K324; K331]	0.699	0.31	0.12	0.0917787	-1.40992	117.8	82.2	152.7	47.3	178.6	21.4	793.328	0	278.94	22
8	B2HZ98	Large ribosomal subunit protein uL14 OS=Acinetobacter baumannii (strain ACICU) OX=405416 GN=rplN PE=3 SV=1	176.378	81.9672	14	97	14	1	122	13.5	10.45	Dimethyl [K23; K40; K44; K53; K54; K66; K91; K113]	0.915	0.01	0.01	0.359904	-1.68192	104.5	95.5	200		200		6308.57	0	194.32	14
9	B0V4U1	Nucleoside diphosphate kinase OS=Acinetobacter baumannii (strain AYE) OX=509173 GN=ndk PE=3 SV=1	89.194	62.2378	7	34	7	1	143	15.5	5.8	Dimethyl [K11; K17; K29; K33; K38; K40; K55]	0.803	0.01	0.01	0.357965	-1.866	110.9	89.1	200		200		132.352	0	72.96	7
10	B7H0J8	Large ribosomal subunit protein bL9 OS=Acinetobacter baumannii (strain AB307-0294) OX=557600 GN=rplI PE=3 SV=1	97.972	58.7838	12	53	12	1	148	15.8	5.9	Dimethyl [K10; K14; K18; K22; K35; K56]	0.323	0.33	0.01	0.104311	-2.17788	151.2	48.8	150.4	49.6	200		124.893	0	94.64	12
11	A3M1G1	Large ribosomal subunit protein uL10 OS=Acinetobacter baumannii (strain ATCC 17978 / CIP 53.77 / LMG 1025 / NCDC KC755 / 5377) OX=400667 GN=rplJ PE=3 SV=2	22.983	45.2381	5	13	5	1	168	18.1	5.71	Dimethyl [K103; K106; K136; K160; K162]	0.639	0.01	0.01	0.353909	-2.18661	122	78	200		200		4.337	0	12.79	5
12	B7GZQ0	Elongation factor Ts OS=Acinetobacter baumannii (strain AB307-0294) OX=557600 GN=tsf PE=3 SV=1	223.58	60.8247	27	88	27	1	291	30.7	5.36	Dimethyl [K24; K25; K43; K48; K51; K52; K70; K132; K143; K154; K158; K213; K220; K228; K253; K273; K274; K291]	0.49	0.143	0.01	0.208495	-2.22207	134.3	65.7	175	25	200		137.95	0	197.42	27
13	P31002	Inosine-5'-monophosphate dehydrogenase OS=Acinetobacter calcoaceticus OX=471 GN=guaB PE=3 SV=1	150.764	45.6967	15	45	15	1	488	51.5	6.67	Dimethyl [K26; K31; K72; K425; K459; K462; K480]	0.01	0.01	0.515	0.349148	-2.48735	200		200		132	68	6.814	0	110.27	15
14	B7IA20	Large ribosomal subunit protein uL15 OS=Acinetobacter baumannii (strain AB0057) OX=480119 GN=rplO PE=1 SV=1	72.563	52.0548	11	39	11	1	146	15.5	10.95	Dimethyl [K15; K44; K75; K131; K134; K143]	0.134	0.39	0.01	0.186825	-2.49005	176.3	23.7	143.9	56.1	200		49.119	0	66.64	11
15	Q9I527	Ferric enterobactin receptor PirA OS=Pseudomonas aeruginosa (strain ATCC 15692 / DSM 22644 / CIP 104116 / JCM 14847 / LMG 12228 / 1C / PRS 101 / PAO1) OX=208964 GN=pirA PE=1 SV=1	1.288	3.09973	1	2	1	1	742	80.9	5.63	Dimethyl [K433; K435]	0.335		0.01	0.249587	-2.53533	149.8	50.2			200		0.125	0	0	1
16	B0VLX4	Fatty acid oxidation complex subunit alpha OS=Acinetobacter baumannii (strain SDF) OX=509170 GN=fadB PE=3 SV=1	117.221	27.0572	13	34	13	1	717	77.8	6.15	Dimethyl [K244; K254; K273; K281; K302; K337; K372; K488; K621; K691; K697; K713; K714]	0.01	0.01	0.493	0.348056	-2.54793	200		200		134	66	1.371	0	96.33	13
17	A3M451	5-oxoprolinase subunit A OS=Acinetobacter baumannii (strain ATCC 17978 / CIP 53.77 / LMG 1025 / NCDC KC755 / 5377) OX=400667 GN=pxpA PE=3 SV=2	95.815	36.6142	8	36	8	1	254	26.9	5.44	Dimethyl [K99; K159]	0.01	0.01	0.462	0.346343	-2.63786	200		200		136.8	63.2	33.551	0	55.89	8
18	B0VQT0	Large ribosomal subunit protein uL5 OS=Acinetobacter baumannii (strain SDF) OX=509170 GN=rplE PE=3 SV=1	68.195	61.236	9	34	9	1	178	20	9.7	Dimethyl [K23; K33; K47; K48; K64; K145; K178]	0.01	0.01	0.37	0.339597	-2.94342	200		200		146	54	7.483	0	78.56	9
19	B0VEF2	Succinate--CoA ligase [ADP-forming] subunit beta OS=Acinetobacter baumannii (strain AYE) OX=509173 GN=sucC PE=3 SV=1	178.776	48.4536	17	60	17	1	388	41.5	4.93	Dimethyl [K9; K13; K41; K46; K56; K64; K66; K171; K173; K180; K229; K296; K368; K381]	0.112	0.01	0.257	0.152698	-2.98469	179.9	20.1	200		159.1	40.9	16.783	0	153.68	17
20	B0V4N2	Large ribosomal subunit protein bL33 OS=Acinetobacter baumannii (strain AYE) OX=509173 GN=rpmG PE=3 SV=1	34.22	52.9412	3	18	3	1	51	6.1	10.29	Dimethyl [K21; K23; K29; K33]	0.01	0.01	0.279	0.328647	-3.32675	200		200		156.3	43.7	999	0	37.21	3
21	B0VQT3	Large ribosomal subunit protein uL6 OS=Acinetobacter baumannii (strain SDF) OX=509170 GN=rplF PE=3 SV=1	57.259	35.5932	8	32	8	1	177	19.1	9.74	Dimethyl [K77; K86; K95; K138; K172; K175]	0.01	0.266	0.01	0.326486	-3.39088	200		157.9	42.1	200		17.738	0	54.29	8
22	B0VTG3	Elongation factor G OS=Acinetobacter baumannii (strain SDF) OX=509170 GN=fusA PE=3 SV=1	338.525	62.0787	39	133	39	1	712	78.8	5.12	Dimethyl [K23; K39; K143; K159; K189; K201; K236; K245; K271; K273; K293; K323; K328; K344; K354; K425; K430; K485; K554; K561; K574; K593; K652; K655; K686; K701]	0.199	0.01	0.01	0.311031	-3.77596	166.8	33.2	200		200		19.593	0	265.41	39
23	B7H1K1	Large ribosomal subunit protein uL1 OS=Acinetobacter baumannii (strain AB307-0294) OX=557600 GN=rplA PE=3 SV=1	277.313	70.1299	21	101	21	1	231	23.8	9.55	Dimethyl [K9; K19; K37; K54; K71; K88; K126; K141; K154; K157; K197; K198; K211]	0.01	0.198	0.01	0.310724	-3.78256	200		167	33	200		1929.7	0	211	21
24	B7I271	Urocanate hydratase OS=Acinetobacter baumannii (strain AB0057) OX=480119 GN=hutU PE=3 SV=1	461.793	61.6487	39	174	39	1	558	61.2	5.99	Dimethyl [K24; K48; K88; K94; K125; K301; K306; K316; K333; K376; K380; K382; K421; K547]	0.096	0.082	0.01	0.0783264	-3.99616	182.5	17.5	184.8	15.2	200		734.642	0	418.68	39
25	P56744	Diaminobutyrate--2-oxoglutarate aminotransferase OS=Acinetobacter baumannii OX=470 GN=dat PE=1 SV=1	90.858	18.6517	8	25	8	1	445	47.4	6.39	Dimethyl [K34; K41; K252; K271; K289; K303]	0.155	0.01	0.01	0.293963	-4.09954	173.1	26.9	200		200		4.456	0	73.15	8
26	B0VTG5	Small ribosomal subunit protein uS12 OS=Acinetobacter baumannii (strain SDF) OX=509170 GN=rpsL PE=3 SV=1	14.452	25.8065	2	11	2	1	124	13.8	10.87	Dimethyl [K18; K20; K25; K43; K44]	0.01	0.01	0.104	0.257566	-4.59655	200		200		181.2	18.8	4.179	0	3.2	2
27	A3M8W9	Chaperone protein DnaK OS=Acinetobacter baumannii (strain ATCC 17978 / CIP 53.77 / LMG 1025 / NCDC KC755 / 5377) OX=400667 GN=dnaK PE=3 SV=2	365.592	44.4272	28	122	28	1	646	69.4	4.87	Dimethyl [K23; K25; K43; K54; K62; K69; K91; K107; K108; K120; K121; K124; K154; K158; K165; K182; K183; K303; K320; K324; K351; K420; K421; K445; K451]	0.01	0.01	0.01	#DIV/0!	-6.64386	200		200		200		22.714	0	361.22	28
28	A3M928	Malate dehydrogenase OS=Acinetobacter baumannii (strain ATCC 17978 / CIP 53.77 / LMG 1025 / NCDC KC755 / 5377) OX=400667 GN=mdh PE=3 SV=2	178.508	57.0122	19	66	19	1	328	35.3	5.35	Dimethyl [K2; K32; K47; K53; K81; K105; K127; K144; K152; K182; K227; K328]	0.01	0.01	0.01	#DIV/0!	-6.64386	200		200		200		20.544	0	169.82	19
29	A3MA48	Imidazolonepropionase OS=Acinetobacter baumannii (strain ATCC 17978 / CIP 53.77 / LMG 1025 / NCDC KC755 / 5377) OX=400667 GN=hutI PE=3 SV=2	173.566	35.9102	16	58	16	1	401	44	6.1	Dimethyl [K81; K119; K135; K158; K164; K224; K234]	0.01	0.01	0.01	#DIV/0!	-6.64386	200		200		200		20.544	0	151.9	16
30	B2HWY0	Aspartate carbamoyltransferase catalytic subunit OS=Acinetobacter baumannii (strain ACICU) OX=405416 GN=pyrB PE=3 SV=1	147.51	50.8876	14	44	14	1	338	37.2	6.7	Dimethyl [K82; K134; K139; K168; K169; K183; K201; K275]	0.01	0.01	0.01	#DIV/0!	-6.64386	200		200		200		24.119	0	109.57	14
31	B7GW05	Large ribosomal subunit protein uL2 OS=Acinetobacter baumannii (strain AB307-0294) OX=557600 GN=rplB PE=3 SV=1	147.059	63.1387	17	62	17	1	274	30.3	10.9	Dimethyl [K18; K26; K37; K38; K95; K108; K115; K147; K150; K207]	0.01	0.01	0.01	#DIV/0!	-6.64386	200		200		200		30.623	0	117	17
32	B0VLU2	Translation initiation factor IF-2 OS=Acinetobacter baumannii (strain SDF) OX=509170 GN=infB PE=3 SV=1	138.264	29.366	16	40	16	1	899	97.2	6.74	Dimethyl [K139; K141; K162; K199; K227; K425; K447; K470; K568; K693; K694; K727; K818]	0.01	0.01	0.01	#DIV/0!	-6.64386	200		200		200		1.454	0	89.05	16
33	B0V677	Enolase OS=Acinetobacter baumannii (strain AYE) OX=509173 GN=eno PE=3 SV=1	113.837	32.0186	11	30	11	1	431	46.5	5.1	Dimethyl [K90; K95; K335; K343; K394; K406; K418]	0.01	0.01	0.01	#DIV/0!	-6.64386	200		200		200		3.786	0	79.35	11
34	A3M1F9	Large ribosomal subunit protein uL11 OS=Acinetobacter baumannii (strain ATCC 17978 / CIP 53.77 / LMG 1025 / NCDC KC755 / 5377) OX=400667 GN=rplK PE=3 SV=2	110.331	49.2958	8	51	8	1	142	15	9.74	Dimethyl [K17; K81; K82; K113]	0.01	0.01	0.01	#DIV/0!	-6.64386	200		200		200		21.758	0	112.95	8
35	A3M9D2	N-succinylarginine dihydrolase OS=Acinetobacter baumannii (strain ATCC 17978 / CIP 53.77 / LMG 1025 / NCDC KC755 / 5377) OX=400667 GN=astB PE=3 SV=2	91.486	17.226	6	25	6	1	447	49.8	6.57	Dimethyl [K58; K389; K435; K447]	0.01	0.01	0.01	#DIV/0!	-6.64386	200		200		200		3.642	0	73.81	6
36	B2HZM3	Small ribosomal subunit protein uS10 OS=Acinetobacter baumannii (strain ACICU) OX=405416 GN=rpsJ PE=3 SV=1	90.752	71.8447	8	27	8	1	103	11.7	9.25	Dimethyl [K30; K59; K82; K89]	0.01	0.01	0.01	#DIV/0!	-6.64386	200		200		200		192.07	0	64.3	8
37	A3M968	Large ribosomal subunit protein uL18 OS=Acinetobacter baumannii (strain ATCC 17978 / CIP 53.77 / LMG 1025 / NCDC KC755 / 5377) OX=400667 GN=rplR PE=3 SV=2	85.246	82.7586	12	47	12	1	116	12.4	10.96	Dimethyl [K47; K72; K82; K88; K103]	0.01	0.01	0.01	#DIV/0!	-6.64386	200		200		200		420.697	0	65.89	12
38	B7GWX6	Translational regulator CsrA OS=Acinetobacter baumannii (strain AB307-0294) OX=557600 GN=csrA PE=3 SV=1	69.831	94.0476	6	41	6	1	84	9.8	6.68	Dimethyl [K26; K38; K80]	0.01	0.01	0.01	#DIV/0!	-6.64386	200		200		200		315.228	0	65.78	6
39	A3M4X6	Phosphoglycerate kinase OS=Acinetobacter baumannii (strain ATCC 17978 / CIP 53.77 / LMG 1025 / NCDC KC755 / 5377) OX=400667 GN=pgk PE=3 SV=2	60.658	18.7342	6	18	6	1	395	41.3	4.83	Dimethyl [K14; K243; K248]	0.01	0.01	0.01	#DIV/0!	-6.64386	200		200		200		1.994	0	49.04	6
40	A3M804	Diaminopimelate epimerase OS=Acinetobacter baumannii (strain ATCC 17978 / CIP 53.77 / LMG 1025 / NCDC KC755 / 5377) OX=400667 GN=dapF PE=3 SV=2	59.067	17.7936	5	19	5	1	281	31.1	5.38	Dimethyl [K7]	0.01	0.01	0.01	#DIV/0!	-6.64386	200		200		200		5.813	0	57.46	5
41	B2HVM2	Large ribosomal subunit protein bL31 OS=Acinetobacter baumannii (strain ACICU) OX=405416 GN=rpmE PE=3 SV=1	56.706	72.973	5	28	5	1	74	8.3	9.45	Dimethyl [K11; K30; K48; K50; K60; K62]	0.01	0.01	0.01	#DIV/0!	-6.64386	200		200		200		62.096	0	59.97	5
42	A3M7X8	Phosphoribosylformylglycinamidine cyclo-ligase OS=Acinetobacter baumannii (strain ATCC 17978 / CIP 53.77 / LMG 1025 / NCDC KC755 / 5377) OX=400667 GN=purM PE=3 SV=2	55.216	34.8315	8	16	8	1	356	37.9	4.93	Dimethyl [K55; K58; K75; K204; K209; K350]	0.01	0.01	0.01	#DIV/0!	-6.64386	200		200		200		3.87	0	38.06	8
43	B7GW20	Large ribosomal subunit protein uL30 OS=Acinetobacter baumannii (strain AB307-0294) OX=557600 GN=rpmD PE=3 SV=1	53.452	74.1379	8	30	8	1	58	6.6	9.99	Dimethyl [K17; K20; K49]	0.01	0.01	0.01	#DIV/0!	-6.64386	200		200		200		215442	0	40.79	8
44	B7GV30	Phosphoribosylaminoimidazole-succinocarboxamide synthase OS=Acinetobacter baumannii (strain AB307-0294) OX=557600 GN=purC PE=3 SV=1	52.905	23.431	7	21	7	1	239	26.9	5.16	Dimethyl [K3; K11; K13; K72; K82; K83]	0.01	0.01	0.01	#DIV/0!	-6.64386	200		200		200		3.642	0	42.57	7
45	B7GYK7	Acetylglutamate kinase OS=Acinetobacter baumannii (strain AB307-0294) OX=557600 GN=argB PE=3 SV=1	52.317	16.8874	5	23	5	1	302	32.3	5.52	Dimethyl [K77]	0.01	0.01	0.01	#DIV/0!	-6.64386	200		200		200		2.36	0	49.06	5
46	B0VQS6	Large ribosomal subunit protein uL29 OS=Acinetobacter baumannii (strain SDF) OX=509170 GN=rpmC PE=3 SV=1	50.033	81.5385	7	26	7	1	65	7.4	10.08	Dimethyl [K9; K15; K32; K39; K54; K60]	0.01	0.01	0.01	#DIV/0!	-6.64386	200		200		200		629.957	0	35.38	7
47	A3M452	Putative hydro-lyase A1S_1268 OS=Acinetobacter baumannii (strain ATCC 17978 / CIP 53.77 / LMG 1025 / NCDC KC755 / 5377) OX=400667 GN=A1S_1268 PE=3 SV=2	48.211	23.5075	3	18	3	1	268	29.6	5.6	Dimethyl [K3; K6; K156; K184]	0.01	0.01	0.01	#DIV/0!	-6.64386	200		200		200		2.728	0	35.91	3
48	B7GV08	Chaperone protein DnaJ OS=Acinetobacter baumannii (strain AB307-0294) OX=557600 GN=dnaJ PE=3 SV=1	44.426	25.6757	10	30	10	1	370	40.4	7.05	Dimethyl [K194; K294; K303; K310]	0.01	0.01	0.01	#DIV/0!	-6.64386	200		200		200		4.179	0	36.28	10
49	B7GYV2	Glutamate 5-kinase OS=Acinetobacter baumannii (strain AB307-0294) OX=557600 GN=proB PE=3 SV=1	44.354	27.0557	7	18	7	1	377	40.9	6.64	Dimethyl [K226; K235; K311; K349; K355]	0.01	0.01	0.01	#DIV/0!	-6.64386	200		200		200		1.512	0	29.3	7
50	B0VKA4	Thiazole synthase OS=Acinetobacter baumannii (strain SDF) OX=509170 GN=thiG PE=3 SV=1	44.025	16.8582	6	30	6	1	261	27.7	5.19	Dimethyl [K229; K246; K261]	0.01	0.01	0.01	#DIV/0!	-6.64386	200		200		200		9	0	30.4	6
51	B0V6F0	Ribosome-recycling factor OS=Acinetobacter baumannii (strain AYE) OX=509173 GN=frr PE=3 SV=1	43.523	19.5652	6	18	6	1	184	20.6	5.83	Dimethyl [K15; K26]	0.01	0.01	0.01	#DIV/0!	-6.64386	200		200		200		4.878	0	40.49	6
52	A3M846	Bifunctional protein FolD OS=Acinetobacter baumannii (strain ATCC 17978 / CIP 53.77 / LMG 1025 / NCDC KC755 / 5377) OX=400667 GN=folD PE=3 SV=2	42.696	32.2695	5	14	5	1	282	29.7	5.9	Dimethyl [K12; K26; K28; K150; K159; K279]	0.01	0.01	0.01	#DIV/0!	-6.64386	200		200		200		1.448	0	36.61	5
53	A3M6Z6	UPF0246 protein A1S_2267 OS=Acinetobacter baumannii (strain ATCC 17978 / CIP 53.77 / LMG 1025 / NCDC KC755 / 5377) OX=400667 GN=A1S_2267 PE=3 SV=2	41.909	15.1751	3	7	3	1	257	29.7	6.06	Dimethyl [K9]	0.01	0.01	0.01	#DIV/0!	-6.64386	200		200		200		1.254	0	21.52	3
54	A3M2P9	NADH-quinone oxidoreductase subunit B OS=Acinetobacter baumannii (strain ATCC 17978 / CIP 53.77 / LMG 1025 / NCDC KC755 / 5377) OX=400667 GN=nuoB PE=3 SV=2	39.662	35.5556	8	30	8	1	225	25.5	6.57	Dimethyl [K2; K123; K198; K200; K225]	0.01	0.01	0.01	#DIV/0!	-6.64386	200		200		200		9	0	20.16	8
55	B0V7G6	Small ribosomal subunit protein bS18 OS=Acinetobacter baumannii (strain AYE) OX=509173 GN=rpsR PE=3 SV=1	38.457	33.3333	3	19	3	1	75	9	10.11	Dimethyl [K60; K75]	0.01	0.01	0.01	#DIV/0!	-6.64386	200		200		200		38.811	0	43.37	3
56	B0VKW9	Dihydroorotase OS=Acinetobacter baumannii (strain SDF) OX=509170 GN=pyrC PE=3 SV=1	37.919	25.8721	5	15	5	1	344	38.7	6.73	Dimethyl [K23; K31; K47; K241]	0.01	0.01	0.01	#DIV/0!	-6.64386	200		200		200		1.683	0	23.24	5
57	B2HXU5	Serine--tRNA ligase OS=Acinetobacter baumannii (strain ACICU) OX=405416 GN=serS PE=3 SV=1	37.895	23.6407	7	22	7	1	423	47.4	5.72	Dimethyl [K5; K20; K62; K63; K83; K99; K115; K125; K166]	0.01	0.01	0.01	#DIV/0!	-6.64386	200		200		200		1.424	0	34.74	7
58	A3M961	Small ribosomal subunit protein uS11 OS=Acinetobacter baumannii (strain ATCC 17978 / CIP 53.77 / LMG 1025 / NCDC KC755 / 5377) OX=400667 GN=rpsK PE=3 SV=2	37.482	32.8125	5	15	5	1	128	13.5	10.8	Dimethyl [K56; K71; K79; K86]	0.01	0.01	0.01	#DIV/0!	-6.64386	200		200		200		12.335	0	25.89	5
59	A3M8Q6	Aspartate--tRNA(Asp/Asn) ligase OS=Acinetobacter baumannii (strain ATCC 17978 / CIP 53.77 / LMG 1025 / NCDC KC755 / 5377) OX=400667 GN=aspS PE=3 SV=2	36.687	13.1757	9	23	9	1	592	66.6	5.38	Dimethyl [K559]	0.01	0.01	0.01	#DIV/0!	-6.64386	200		200		200		1.239	0	21.93	9
60	B2HU43	NADH-quinone oxidoreductase subunit C/D OS=Acinetobacter baumannii (strain ACICU) OX=405416 GN=nuoC PE=3 SV=1	36.576	18.4874	7	15	7	1	595	68.5	5.9	Dimethyl [K167; K183; K185; K203; K239]	0.01	0.01	0.01	#DIV/0!	-6.64386	200		200		200		1.021	0	10.53	7
61	B0V5P7	Pantothenate synthetase OS=Acinetobacter baumannii (strain AYE) OX=509173 GN=panC PE=3 SV=1	36.334	14.8936	4	12	4	1	282	31	5.34	Dimethyl [K2; K22]	0.01	0.01	0.01	#DIV/0!	-6.64386	200		200		200		1.448	0	34.84	4
62	B0VNW2	Cysteine desulfurase IscS OS=Acinetobacter baumannii (strain SDF) OX=509170 GN=iscS PE=3 SV=1	36.288	12.5926	3	13	3	1	405	44.9	5.91	Dimethyl [K2; K262]	0.01	0.01	0.01	#DIV/0!	-6.64386	200		200		200		0.823	0	41.46	3
63	A3M4Q9	Formate-dependent phosphoribosylglycinamide formyltransferase OS=Acinetobacter baumannii (strain ATCC 17978 / CIP 53.77 / LMG 1025 / NCDC KC755 / 5377) OX=400667 GN=purT PE=3 SV=2	34.041	30.3483	8	22	8	1	402	43.7	5.59	Dimethyl [K171; K390]	0.01	0.01	0.01	#DIV/0!	-6.64386	200		200		200		2.325	0	29	8
64	A3M8W8	Protein GrpE OS=Acinetobacter baumannii (strain ATCC 17978 / CIP 53.77 / LMG 1025 / NCDC KC755 / 5377) OX=400667 GN=grpE PE=3 SV=2	32.123	13.587	2	14	2	1	184	20.3	4.65	Dimethyl [K67]	0.01	0.01	0.01	#DIV/0!	-6.64386	200		200		200		2.981	0	34.26	2
65	B0VDW7	Nucleoid-associated protein ABAYE1967 OS=Acinetobacter baumannii (strain AYE) OX=509173 GN=ABAYE1967 PE=3 SV=1	32.118	35.7798	3	13	3	1	109	12	4.92	Dimethyl [K91; K94]	0.01	0.01	0.01	#DIV/0!	-6.64386	200		200		200		12.895	0	26.32	3
66	B2I1Q0	6,7-dimethyl-8-ribityllumazine synthase OS=Acinetobacter baumannii (strain ACICU) OX=405416 GN=ribH PE=3 SV=1	31.601	44.8718	4	8	4	1	156	16.5	6.38	Dimethyl [K101; K134; K138; K154]	0.01	0.01	0.01	#DIV/0!	-6.64386	200		200		200		3.217	0	26.68	4
67	B0VQS5	Large ribosomal subunit protein uL16 OS=Acinetobacter baumannii (strain SDF) OX=509170 GN=rplP PE=3 SV=1	31.459	35.7664	5	13	5	1	137	15.4	11	Dimethyl [K35; K124; K128]	0.01	0.01	0.01	#DIV/0!	-6.64386	200		200		200		4.623	0	33.89	5
68	B7I5W1	YcgL domain-containing protein AB57_1916 OS=Acinetobacter baumannii (strain AB0057) OX=480119 GN=AB57_1916 PE=3 SV=1	31.303	26.7327	3	10	3	1	101	11.5	5.82	Dimethyl [K76]	0.01	0.01	0.01	#DIV/0!	-6.64386	200		200		200		5.813	0	36.02	3
69	B0VRG7	Protein translocase subunit SecA OS=Acinetobacter baumannii (strain SDF) OX=509170 GN=secA PE=3 SV=1	30.877	11.6356	8	15	8	1	911	102.8	5.34	Dimethyl [K13; K19; K523; K631]	0.01	0.01	0.01	#DIV/0!	-6.64386	200		200		200		0.501	0	8.28	8
70	A3M1T2	Translation initiation factor IF-1 OS=Acinetobacter baumannii (strain ATCC 17978 / CIP 53.77 / LMG 1025 / NCDC KC755 / 5377) OX=400667 GN=infA PE=3 SV=1	29.383	49.3151	3	11	3	1	73	8.5	9.19	Dimethyl [K40; K55; K65]	0.01	0.01	0.01	#DIV/0!	-6.64386	200		200		200		30.623	0	16.4	3
71	B2HZ61	Xanthine phosphoribosyltransferase OS=Acinetobacter baumannii (strain ACICU) OX=405416 GN=xpt PE=3 SV=1	29.281	7.32984	1	10	1	1	191	20.8	6.2	Dimethyl [K190]	0.01	0.01	0.01	#DIV/0!	-6.64386	200		200		200		0.931	0	33.92	1
72	B0VV91	Large ribosomal subunit protein bL20 OS=Acinetobacter baumannii (strain SDF) OX=509170 GN=rplT PE=3 SV=1	28.831	26.8908	2	5	2	1	119	13.5	11.63	Dimethyl [K112; K114]	0.01		0.01	#DIV/0!	-6.64386	200				200		0.995	0	17.41	2
73	B0VC98	S-adenosylmethionine synthase OS=Acinetobacter baumannii (strain AYE) OX=509173 GN=metK PE=3 SV=1	27.883	12.8866	5	17	5	1	388	41.9	5.83	Dimethyl [K167; K247; K354]	0.01	0.01	0.01	#DIV/0!	-6.64386	200		200		200		1.371	0	35.63	5
74	A3M9W4	Pyridoxine/pyridoxamine 5'-phosphate oxidase OS=Acinetobacter baumannii (strain ATCC 17978 / CIP 53.77 / LMG 1025 / NCDC KC755 / 5377) OX=400667 GN=pdxH PE=3 SV=2	27.822	16.5138	3	8	3	1	218	25.5	6.1	Dimethyl [K148]	0.01	0.01	0.01	#DIV/0!	-6.64386	200		200		200		2.162	0	13.63	3
75	B0VV78	Acetyl-coenzyme A carboxylase carboxyl transferase subunit alpha OS=Acinetobacter baumannii (strain SDF) OX=509170 GN=accA PE=3 SV=1	27.717	21.6117	5	14	5	1	273	29.7	5.87	Dimethyl [K239; K263]	0.01	0.01	0.01	#DIV/0!	-6.64386	200		200		200		2.415	0	20.21	5
76	B7I2K7	Small ribosomal subunit protein bS21 OS=Acinetobacter baumannii (strain AB0057) OX=480119 GN=rpsU PE=1 SV=1	26.954	35.2113	2	12	2	1	71	8.4	10.54	Dimethyl [K7; K25]	0.01	0.01	0.01	#DIV/0!	-6.64386	200		200		200		99	0	33.64	2
77	A3M2T0	dCTP deaminase OS=Acinetobacter baumannii (strain ATCC 17978 / CIP 53.77 / LMG 1025 / NCDC KC755 / 5377) OX=400667 GN=dcd PE=3 SV=2	26.493	20.1058	4	12	4	1	189	21.4	5.66	Dimethyl [K112; K177; K188]	0.01	0.01	0.01	#DIV/0!	-6.64386	200		200		200		4.995	0	17.25	4
78	B0VBB3	Serine hydroxymethyltransferase OS=Acinetobacter baumannii (strain AYE) OX=509173 GN=glyA PE=3 SV=1	26.136	14.1487	4	13	4	1	417	45	5.69	Dimethyl [K242; K249; K404; K411; K417]	0.01	0.01	0.01	#DIV/0!	-6.64386	200		200		200		0.638	0	25.69	4
79	A3M365	Betaine aldehyde dehydrogenase OS=Acinetobacter baumannii (strain ATCC 17978 / CIP 53.77 / LMG 1025 / NCDC KC755 / 5377) OX=400667 GN=betB PE=3 SV=2	25.41	13.0612	5	7	5	1	490	53.1	5.14	Dimethyl [K304; K336; K345; K350]	0.01	0.01	0.01	#DIV/0!	-6.64386	200		200		200		0.468	0	6.48	5
80	B2HTB2	Protein-export protein SecB OS=Acinetobacter baumannii (strain ACICU) OX=405416 GN=secB PE=3 SV=1	25.392	24.3421	3	10	3	1	152	17	4.34	Dimethyl [K19; K33; K119]	0.01	0.01	0.01	#DIV/0!	-6.64386	200		200		200		2.594	0	27.5	3
81	A3M212	Histidine--tRNA ligase OS=Acinetobacter baumannii (strain ATCC 17978 / CIP 53.77 / LMG 1025 / NCDC KC755 / 5377) OX=400667 GN=hisS PE=3 SV=2	24.869	17.2093	5	15	5	1	430	48.4	6.16	Dimethyl [K64; K72; K367]	0.01	0.01	0.01	#DIV/0!	-6.64386	200		200		200		0.655	0	26.65	5
82	B0V6X3	Large ribosomal subunit protein uL22 OS=Acinetobacter baumannii (strain AYE) OX=509173 GN=rplV PE=3 SV=1	24.044	50	5	15	5	1	110	11.9	10.18	Dimethyl [K42; K43; K107]	0.01	0.01	0.01	#DIV/0!	-6.64386	200		200		200		4.623	0	21.53	5
83	B7I5A9	Holliday junction branch migration complex subunit RuvB OS=Acinetobacter baumannii (strain AB0057) OX=480119 GN=ruvB PE=3 SV=1	23.792	20.0599	3	5	3	1	334	36.8	5.16	Dimethyl [K65; K333]	0.01			#DIV/0!	-6.64386	200						0.73	0	13.55	3
84	B7GYL6	Cell division topological specificity factor OS=Acinetobacter baumannii (strain AB307-0294) OX=557600 GN=minE PE=3 SV=1	23.674	51.1111	5	11	5	1	90	10.3	7.25	Dimethyl [K14; K22; K26]	0.01	0.01	0.01	#DIV/0!	-6.64386	200		200		200		30.623	0	8.43	5
85	A3M2X2	Large ribosomal subunit protein bL25 OS=Acinetobacter baumannii (strain ATCC 17978 / CIP 53.77 / LMG 1025 / NCDC KC755 / 5377) OX=400667 GN=rplY PE=3 SV=2	23.089	27.551	2	4	2	1	98	10.9	9.47	Dimethyl [K53]	0.01	0.01	0.01	#DIV/0!	-6.64386	200		200		200		1.512	0	16.66	2
86	B2HXC1	Phosphoenolpyruvate carboxykinase [GTP] OS=Acinetobacter baumannii (strain ACICU) OX=405416 GN=pckG PE=3 SV=1	22.43	8.52459	4	10	4	1	610	67.4	5.3	Dimethyl [K607]	0.01	0.01	0.01	#DIV/0!	-6.64386	200		200		200		0.377	0	21.9	4
87	B0VSH6	Large ribosomal subunit protein bL27 OS=Acinetobacter baumannii (strain SDF) OX=509170 GN=rpmA PE=3 SV=1	21.835	17.6471	1	10	1	1	85	9.1	10.35		0.01	0.01	0.01	#DIV/0!	-6.64386	200		200		200		9	0	23.62	1
88	B0VBS1	Indole-3-glycerol phosphate synthase OS=Acinetobacter baumannii (strain AYE) OX=509173 GN=trpC PE=3 SV=1	21.334	9.70149	2	8	2	1	268	29.9	5.67	Dimethyl [K11]	0.01	0.01	0.01	#DIV/0!	-6.64386	200		200		200		0.501	0	22.7	2
89	B0VLV6	Pyrimidine/purine nucleoside phosphorylase OS=Acinetobacter baumannii (strain SDF) OX=509170 GN=ppnP PE=3 SV=1	21.287	66.6667	3	8	3	1	108	12.1	5.02	Dimethyl [K68]	0.01	0.01	0.01	#DIV/0!	-6.64386	200		200		200		4.179	0	13.79	3
90	B0V5P1	Translation initiation factor IF-3 OS=Acinetobacter baumannii (strain AYE) OX=509173 GN=infC PE=3 SV=1	21.206	42.623	4	10	4	1	183	20.6	9.48	Dimethyl [K26; K38; K180]	0.01	0.01		#DIV/0!	-6.64386	200		200				2.455	0	9.53	4
91	B7H092	ATP-dependent Clp protease ATP-binding subunit ClpX OS=Acinetobacter baumannii (strain AB307-0294) OX=557600 GN=clpX PE=3 SV=1	21.137	13.5011	4	9	4	1	437	48.1	5.35	Dimethyl [K124; K187; K212; K430; K435]	0.01	0.01	0.01	#DIV/0!	-6.64386	200		200		200		0.407	0	22	4
92	A3M8N2	Tryptophan synthase alpha chain OS=Acinetobacter baumannii (strain ATCC 17978 / CIP 53.77 / LMG 1025 / NCDC KC755 / 5377) OX=400667 GN=trpA PE=3 SV=2	20.792	28.4644	4	4	4	1	267	28.4	4.97	Dimethyl [K17; K39; K255; K257]	0.01	0.01	0.01	#DIV/0!	-6.64386	200		200		200		0.848	0	9.47	4
93	B7I4X1	dITP/XTP pyrophosphatase OS=Acinetobacter baumannii (strain AB0057) OX=480119 GN=AB57_0572 PE=3 SV=1	20.475	25.9615	3	7	3	1	208	22.8	5.41	Dimethyl [K63; K69; K73]	0.01	0.01	0.01	#DIV/0!	-6.64386	200		200		200		2.511	0	5.82	3
94	B2HZM0	Large ribosomal subunit protein uL23 OS=Acinetobacter baumannii (strain ACICU) OX=405416 GN=rplW PE=3 SV=1	19.822	34.9057	2	10	2	1	106	11.6	9.52	Dimethyl [K11; K18]	0.01	0.01	0.01	#DIV/0!	-6.64386	200		200		200		2.162	0	17.72	2
95	B0V9L0	Fe/S biogenesis protein NfuA OS=Acinetobacter baumannii (strain AYE) OX=509173 GN=nfuA PE=3 SV=1	19.076	16.9811	3	9	3	1	212	23.1	4.72	Dimethyl [K212]	0.01	0.01	0.01	#DIV/0!	-6.64386	200		200		200		1.61	0	11.04	3
96	B0VL32	ATP phosphoribosyltransferase regulatory subunit OS=Acinetobacter baumannii (strain SDF) OX=509170 GN=hisZ PE=3 SV=1	17.927	6.95876	2	10	2	1	388	43	5.16		0.01	0.01	0.01	#DIV/0!	-6.64386	200		200		200		0.551	0	21.19	2
97	A3M7W9	Fructose-1,6-bisphosphatase class 1 OS=Acinetobacter baumannii (strain ATCC 17978 / CIP 53.77 / LMG 1025 / NCDC KC755 / 5377) OX=400667 GN=fbp PE=3 SV=2	17.871	7.73994	2	7	2	1	323	35.5	4.98	Dimethyl [K313]	0.01	0.01	0.01	#DIV/0!	-6.64386	200		200		200		1.154	0	6.98	2
98	B7H3I4	Small ribosomal subunit protein bS20 OS=Acinetobacter baumannii (strain AB307-0294) OX=557600 GN=rpsT PE=3 SV=1	17.708	29.5455	2	6	2	1	88	9.7	11.36	Dimethyl [K52; K53]	0.01	0.01	0.01	#DIV/0!	-6.64386	200		200		200		1.512	0	11.53	2
99	A3M7I8	Glutamate-1-semialdehyde 2,1-aminomutase OS=Acinetobacter baumannii (strain ATCC 17978 / CIP 53.77 / LMG 1025 / NCDC KC755 / 5377) OX=400667 GN=hemL PE=3 SV=2	17.403	7.40741	3	10	3	1	432	46.4	6.07		0.01	0.01	0.01	#DIV/0!	-6.64386	200		200		200		0.532	0	7.97	3
100	B7GVR8	Small ribosomal subunit protein bS16 OS=Acinetobacter baumannii (strain AB307-0294) OX=557600 GN=rpsP PE=3 SV=1	17.338	19.2771	2	5	2	1	83	9.2	11.19	Dimethyl [K49]	0.01	0.01		#DIV/0!	-6.64386	200		200				4.623	0	10.91	2
101	A3M971	Small ribosomal subunit protein uS14 OS=Acinetobacter baumannii (strain ATCC 17978 / CIP 53.77 / LMG 1025 / NCDC KC755 / 5377) OX=400667 GN=rpsN PE=3 SV=2	16.96	31.6832	3	9	3	1	101	11.4	10.81	Dimethyl [K83; K98]	0.01	0.01	0.01	#DIV/0!	-6.64386	200		200		200		3.642	0	13.83	3
102	B2HUM2	Peptidyl-tRNA hydrolase OS=Acinetobacter baumannii (strain ACICU) OX=405416 GN=pth PE=3 SV=1	16.071	20.7254	3	6	3	1	193	20.9	9.41	Dimethyl [K81; K191]	0.01	0.01		#DIV/0!	-6.64386	200		200				0.931	0	11.38	3
103	B0VMU8	1-deoxy-D-xylulose 5-phosphate reductoisomerase OS=Acinetobacter baumannii (strain SDF) OX=509170 GN=dxr PE=3 SV=1	14.83	6.01504	1	5	1	1	399	43.4	6.68				0.01	#DIV/0!	-6.64386					200		0.292	0	14.07	1
104	B0VMP4	Ribonuclease PH OS=Acinetobacter baumannii (strain SDF) OX=509170 GN=rph PE=3 SV=1	14.343	18.0672	3	10	3	1	238	26.3	6.11	Dimethyl [K15; K148; K223]	0.01	0.01	0.01	#DIV/0!	-6.64386	200		200		200		1.848	0	2.07	3
105	B0VR41	Biotin synthase OS=Acinetobacter baumannii (strain SDF) OX=509170 GN=bioB PE=3 SV=2	13.642	6.68693	2	12	2	1	329	36.6	6.15		0.01	0.01	0.01	#DIV/0!	-6.64386	200		200		200		0.52	0	4.05	2
106	B0VBP6	ATP synthase subunit delta OS=Acinetobacter baumannii (strain AYE) OX=509173 GN=atpH PE=3 SV=1	13.206	10.1124	2	6	2	1	178	19.5	4.65	Dimethyl [K168; K171]	0.01	0.01	0.01	#DIV/0!	-6.64386	200		200		200		1.154	0	18.86	2
107	B0VAI3	Alanine--tRNA ligase OS=Acinetobacter baumannii (strain AYE) OX=509173 GN=alaS PE=3 SV=1	12.253	6.71982	3	3	3	1	878	96.5	5.49	Dimethyl [K788]			0.01	#DIV/0!	-6.64386					200		0.126	0	7.63	3
108	A3M970	Small ribosomal subunit protein uS8 OS=Acinetobacter baumannii (strain ATCC 17978 / CIP 53.77 / LMG 1025 / NCDC KC755 / 5377) OX=400667 GN=rpsH PE=3 SV=2	11.835	25.9542	3	20	3	1	131	14.2	10.05	Dimethyl [K109]	0.01	0.01	0.01	#DIV/0!	-6.64386	200		200		200		1.512	0	3.04	3
109	A3M561	Chaperone protein HscA homolog OS=Acinetobacter baumannii (strain ATCC 17978 / CIP 53.77 / LMG 1025 / NCDC KC755 / 5377) OX=400667 GN=hscA PE=3 SV=2	11.485	4.20032	1	3	1	1	619	67.7	5.49	Dimethyl [K93; K97]	0.01		0.01	#DIV/0!	-6.64386	200				200		0.155	0	9.59	1
110	B0VNL8	Peptide deformylase OS=Acinetobacter baumannii (strain SDF) OX=509170 GN=def PE=1 SV=1	10.741	17.0455	1	2	1	1	176	20.1	5.33	Dimethyl [K101]	0.01			#DIV/0!	-6.64386	200						0.668	0	4.01	1
111	A3M9W5	Phosphoglucosamine mutase OS=Acinetobacter baumannii (strain ATCC 17978 / CIP 53.77 / LMG 1025 / NCDC KC755 / 5377) OX=400667 GN=glmM PE=3 SV=2	10.428	11.236	3	5	3	1	445	48.2	6.43	Dimethyl [K428]			0.01	#DIV/0!	-6.64386					200		0.374	0	2.66	3
112	B2HZQ0	GTP cyclohydrolase-2 OS=Acinetobacter baumannii (strain ACICU) OX=405416 GN=ribA PE=3 SV=1	10.256	26.5	3	7	3	1	200	22.3	6.68	Dimethyl [K197]	0.01	0.01	0.01	#DIV/0!	-6.64386	200		200		200		0.638	0	5.4	3
113	B0VL79	Large ribosomal subunit protein bL28 OS=Acinetobacter baumannii (strain SDF) OX=509170 GN=rpmB PE=3 SV=1	10.097	26.9231	3	11	3	1	78	9.1	11.28	Dimethyl [K61; K66; K77]	0.01	0.01	0.01	#DIV/0!	-6.64386	200		200		200		9	0	0	3
114	B0VNF6	Alanine racemase OS=Acinetobacter baumannii (strain SDF) OX=509170 GN=alr PE=3 SV=1	9.972	7.35695	3	11	3	1	367	40.5	5.64	Dimethyl [K207]	0.01	0.01	0.01	#DIV/0!	-6.64386	200		200		200		0.73	0	3.85	3
115	A3M8A0	Large ribosomal subunit protein bL21 OS=Acinetobacter baumannii (strain ATCC 17978 / CIP 53.77 / LMG 1025 / NCDC KC755 / 5377) OX=400667 GN=rplU PE=3 SV=2	9.662	9.70874	1	7	1	1	103	11.5	10.07	Dimethyl [K10]	0.01	0.01	0.01	#DIV/0!	-6.64386	200		200		200		2.162	0	14.67	1
116	B2HZ97	Large ribosomal subunit protein uL24 OS=Acinetobacter baumannii (strain ACICU) OX=405416 GN=rplX PE=3 SV=2	9.319	26.6667	3	6	3	1	105	11.2	9.89	Dimethyl [K90; K95; K105]	0.01	0.01	0.01	#DIV/0!	-6.64386	200		200		200		2.728	0	0	3
117	B7I612	Protease HtpX OS=Acinetobacter baumannii (strain AB0057) OX=480119 GN=htpX PE=3 SV=1	9.275	10.6312	2	9	2	1	301	32.8	6.13	Dimethyl [K261]	0.01	0.01	0.01	#DIV/0!	-6.64386	200		200		200		0.701	0	9.86	2
118	A3M658	Uridylate kinase OS=Acinetobacter baumannii (strain ATCC 17978 / CIP 53.77 / LMG 1025 / NCDC KC755 / 5377) OX=400667 GN=pyrH PE=3 SV=2	9.015	7.85124	1	1	1	1	242	26.1	6.92	Dimethyl [K235; K242]			0.01	#DIV/0!	-6.64386					200		0.166	0	3.89	1
119	B0VCZ2	Glycine cleavage system H protein OS=Acinetobacter baumannii (strain AYE) OX=509173 GN=gcvH PE=3 SV=1	8.093	17.7419	1	3	1	1	124	13.5	4.35	Dimethyl [K104; K113]	0.01	0.01		#DIV/0!	-6.64386	200		200				0.468	0	10.46	1
120	A3M1K0	Triosephosphate isomerase OS=Acinetobacter baumannii (strain ATCC 17978 / CIP 53.77 / LMG 1025 / NCDC KC755 / 5377) OX=400667 GN=tpiA PE=3 SV=2	8.035	4.16667	1	6	1	1	264	28.2	4.89		0.01	0.01	0.01	#DIV/0!	-6.64386	200		200		200		0.468	0	10.48	1
121	B0VNJ1	Arginine--tRNA ligase OS=Acinetobacter baumannii (strain SDF) OX=509170 GN=argS PE=3 SV=1	7.939	5.87248	2	2	2	1	596	66.3	5.6	Dimethyl [K36; K53; K107]			0.01	#DIV/0!	-6.64386					200		0.113	0	0	2
122	A3MAA0	Dihydroxy-acid dehydratase OS=Acinetobacter baumannii (strain ATCC 17978 / CIP 53.77 / LMG 1025 / NCDC KC755 / 5377) OX=400667 GN=ilvD PE=3 SV=2	7.823	5.25452	2	7	2	1	609	65.3	5.76	Dimethyl [K447]	0.01	0.01	0.01	#DIV/0!	-6.64386	200		200		200		0.241	0	3.54	2
123	A3M650	UDP-3-O-acylglucosamine N-acyltransferase OS=Acinetobacter baumannii (strain ATCC 17978 / CIP 53.77 / LMG 1025 / NCDC KC755 / 5377) OX=400667 GN=lpxD PE=3 SV=2	7.641	7.86517	2	4	2	1	356	38.4	6.83	Dimethyl [K336]	0.01	0.01		#DIV/0!	-6.64386	200		200				0.292	0	6.54	2
124	B0V8K4	4-hydroxy-3-methylbut-2-enyl diphosphate reductase OS=Acinetobacter baumannii (strain AYE) OX=509173 GN=ispH PE=3 SV=1	7.609	7.59494	3	4	3	1	316	35	5.31		0.01	0.01	0.01	#DIV/0!	-6.64386	200		200		200		0.369	0	1.82	3
125	B2I0P3	Imidazole glycerol phosphate synthase subunit HisF OS=Acinetobacter baumannii (strain ACICU) OX=405416 GN=hisF PE=3 SV=1	7.574	6.34921	1	2	1	1	252	27.2	5.35		0.01			#DIV/0!	-6.64386	200						0.425	0	5.21	1
126	B0VQP8	Large ribosomal subunit protein bL34 OS=Acinetobacter baumannii (strain SDF) OX=509170 GN=rpmH PE=3 SV=1	7.541	20.4545	1	6	1	1	44	5.2	12.6	Dimethyl [K11]		0.01	0.01	#DIV/0!	-6.64386			200		200		99	0	14.16	1
127	B7IB81	3-demethoxyubiquinol 3-hydroxylase OS=Acinetobacter baumannii (strain AB0057) OX=480119 GN=coq7 PE=3 SV=1	7.401	22.7488	2	7	2	1	211	23.5	6.46	Dimethyl [K40; K75]	0.01	0.01	0.01	#DIV/0!	-6.64386	200		200		200		0.701	0	0	2
128	A3M7Z0	Phosphoserine aminotransferase OS=Acinetobacter baumannii (strain ATCC 17978 / CIP 53.77 / LMG 1025 / NCDC KC755 / 5377) OX=400667 GN=serC PE=3 SV=2	7.3	5.57103	3	7	3	1	359	39.3	5.35	Dimethyl [K356]		0.01	0.01	#DIV/0!	-6.64386			200		200		0.492	0	0	3
129	B0V6E8	Ribosomal protein uS12 methylthiotransferase RimO OS=Acinetobacter baumannii (strain AYE) OX=509173 GN=rimO PE=3 SV=1	7.185	5.59284	2	2	2	1	447	50	5.17	Dimethyl [K371; K374]		0.01		#DIV/0!	-6.64386			200				0.202	0	2.76	2
130	A3M9C2	Glycine--tRNA ligase beta subunit OS=Acinetobacter baumannii (strain ATCC 17978 / CIP 53.77 / LMG 1025 / NCDC KC755 / 5377) OX=400667 GN=glyS PE=3 SV=2	7.006	5.51524	2	2	2	1	689	75	5.27	Dimethyl [K146; K584]			0.01	#DIV/0!	-6.64386					200		0.105	0	3	2
131	B7IA18	Large ribosomal subunit protein bL36 OS=Acinetobacter baumannii (strain AB0057) OX=480119 GN=rpmJ PE=1 SV=1	6.946	34.2105	2	6	2	1	38	4.3	11		0.01	0.01	0.01	#DIV/0!	-6.64386	200		200		200		9	0	2.06	2
132	B0V5G7	4-hydroxy-3-methylbut-2-en-1-yl diphosphate synthase (flavodoxin) OS=Acinetobacter baumannii (strain AYE) OX=509173 GN=ispG PE=3 SV=1	6.917	4.85175	1	4	1	1	371	40.4	5.9	Dimethyl [K76]	0.01	0.01	0.01	#DIV/0!	-6.64386	200		200		200		0.202	0	5.93	1
133	Q43908	L-2,4-diaminobutyrate decarboxylase OS=Acinetobacter baumannii OX=470 GN=ddc PE=1 SV=1	6.524	9.41176	3	5	3	1	510	56.2	5.52	Dimethyl [K61; K497]	0.01		0.01	#DIV/0!	-6.64386	200				200		0.259	0	4.25	3
134	B0VQU0	Small ribosomal subunit protein uS13 OS=Acinetobacter baumannii (strain SDF) OX=509170 GN=rpsM PE=3 SV=1	6.379	9.32203	2	12	2	1	118	13.3	11.12		0.01	0.01		#DIV/0!	-6.64386	200		200				2.728	0	3.52	2
135	B0VNZ8	UDP-N-acetylmuramate--L-alanine ligase OS=Acinetobacter baumannii (strain SDF) OX=509170 GN=murC PE=3 SV=1	6.269	4.56432	2	4	2	1	482	52.9	5.99		0.01	0.01	0.01	#DIV/0!	-6.64386	200		200		200		0.222	0	4.96	2
136	B7IAU2	DNA-directed RNA polymerase subunit omega OS=Acinetobacter baumannii (strain AB0057) OX=480119 GN=rpoZ PE=3 SV=1	6.216	21.7391	1	1	1	1	92	10.4	5.2	Dimethyl [K45]			0.01	#DIV/0!	-6.64386					200		0.585	0	2.19	1
137	A3MAA1	Methionyl-tRNA formyltransferase OS=Acinetobacter baumannii (strain ATCC 17978 / CIP 53.77 / LMG 1025 / NCDC KC755 / 5377) OX=400667 GN=fmt PE=3 SV=2	5.92	6.25	1	2	1	1	320	34.6	6.16	Dimethyl [K312]		0.01		#DIV/0!	-6.64386			200				0.292	0	2.39	1
138	B0VSL8	Transcription elongation factor GreA OS=Acinetobacter baumannii (strain SDF) OX=509170 GN=greA PE=3 SV=1	5.687	6.96203	1	4	1	1	158	17.7	4.92	Dimethyl [K16; K22]	0.01	0.01	0.01	#DIV/0!	-6.64386	200		200		200		0.359	0	2.49	1
139	A3M500	Uracil-DNA glycosylase OS=Acinetobacter baumannii (strain ATCC 17978 / CIP 53.77 / LMG 1025 / NCDC KC755 / 5377) OX=400667 GN=ung PE=3 SV=2	5.393	5.48523	1	3	1	1	237	26.9	8.18	Dimethyl [K10; K13]	0.01	0.01	0.01	#DIV/0!	-6.64386	200		200		200		0.145	0	7	1
140	A3MA02	Probable allantoicase OS=Acinetobacter baumannii (strain ATCC 17978 / CIP 53.77 / LMG 1025 / NCDC KC755 / 5377) OX=400667 GN=alc PE=3 SV=2	5.072	5.35714	1	3	1	1	336	37.8	6.09	Dimethyl [K42]		0.01		#DIV/0!	-6.64386			200				0.292	0	2.12	1
141	P81874	Chaperonin GroEL (Fragment) OS=Acinetobacter calcoaceticus OX=471 GN=groEL PE=1 SV=1	4.964	50	1	1	1	1	24	2.5	6.46	Dimethyl [K3; K6]		0.01		#DIV/0!	-6.64386			200				2.162	0	0	1
142	P23315	Anthranilate synthase component 1 OS=Acinetobacter calcoaceticus OX=471 GN=trpE PE=3 SV=1	4.841	2.61569	1	1	1	1	497	55.4	5.48	Dimethyl [K423]	0.01			#DIV/0!	-6.64386	200						0.083	0	2.45	1
143	B2HVL6	Elongation factor P OS=Acinetobacter baumannii (strain ACICU) OX=405416 GN=efp PE=3 SV=1	4.664	21.6931	2	3	2	1	189	20.9	4.98	Dimethyl [K154; K157]		0.01	0.01	#DIV/0!	-6.64386			200		200		0.52	0	0	2
144	A3M1S3	Catalase-peroxidase OS=Acinetobacter baumannii (strain ATCC 17978 / CIP 53.77 / LMG 1025 / NCDC KC755 / 5377) OX=400667 GN=katG PE=3 SV=2	4.42	3.76045	2	2	2	1	718	78.5	5.45	Dimethyl [K134]	0.01			#DIV/0!	-6.64386	200						0.136	0	2.92	2
145	A3M508	Orotidine 5'-phosphate decarboxylase OS=Acinetobacter baumannii (strain ATCC 17978 / CIP 53.77 / LMG 1025 / NCDC KC755 / 5377) OX=400667 GN=pyrF PE=3 SV=2	4.279	21.5517	2	2	2	1	232	25.4	5.52	Dimethyl [K146; K149; K164; K192]		0.01		#DIV/0!	-6.64386			200				0.389	0	0	2
146	B0VPF6	Glutamate--tRNA ligase OS=Acinetobacter baumannii (strain SDF) OX=509170 GN=gltX PE=3 SV=1	3.786	2.19124	1	2	1	1	502	57.4	6.2	Dimethyl [K135]	0.01			#DIV/0!	-6.64386	200						0.072	0	2.59	1
147	B0VKJ4	Threonine--tRNA ligase OS=Acinetobacter baumannii (strain SDF) OX=509170 GN=thrS PE=3 SV=1	2.021	1.40625	1	2	1	1	640	73	5.66	Dimethyl [K167]	0.01		0.01	#DIV/0!	-6.64386	200				200		0.056	0	0	1
148	A3M663	Ornithine carbamoyltransferase OS=Acinetobacter baumannii (strain ATCC 17978 / CIP 53.77 / LMG 1025 / NCDC KC755 / 5377) OX=400667 GN=argF PE=3 SV=2	1.91	4.90196	1	2	1	1	306	34.5	5.76			0.01	0.01	#DIV/0!	-6.64386			200		200		0.129	0	0	1
149	P16706	Tryptophan synthase beta chain OS=Acinetobacter calcoaceticus OX=471 GN=trpB PE=3 SV=2	1.802	4.96278	1	1	1	1	403	44.3	6.43			0.01		#DIV/0!	-6.64386			200				0.093	0	0	1
150	A3M9G5	tRNA (guanine-N(1)-)-methyltransferase OS=Acinetobacter baumannii (strain ATCC 17978 / CIP 53.77 / LMG 1025 / NCDC KC755 / 5377) OX=400667 GN=trmD PE=3 SV=2	1.601	8.53659	1	1	1	1	246	27.8	5.36	Dimethyl [K69]			0.01	#DIV/0!	-6.64386					200		0.194	0	0	1
151	A3M767	Multifunctional CCA protein OS=Acinetobacter baumannii (strain ATCC 17978 / CIP 53.77 / LMG 1025 / NCDC KC755 / 5377) OX=400667 GN=cca PE=3 SV=2	0.851	2.6699	1	1	1	1	412	47.2	6.43	Dimethyl [K279]			0.01	#DIV/0!	-6.64386					200		0.086	0	0	1
152	A3M1Y2	Homoserine O-succinyltransferase OS=Acinetobacter baumannii (strain ATCC 17978 / CIP 53.77 / LMG 1025 / NCDC KC755 / 5377) OX=400667 GN=metXS PE=3 SV=2	0.848	3.36788	1	1	1	1	386	43.3	6.32				0.01	#DIV/0!	-6.64386					200		0.101	0	0	1
153	P13650	Quinoprotein glucose dehydrogenase B OS=Acinetobacter calcoaceticus OX=471 GN=gdhB PE=1 SV=1	0.829	2.92887	1	2	1	1	478	52.7	8.9	Dimethyl [K132]	0.01	0.01		#DIV/0!	-6.64386	200		200				0.086	0	0	1

## Sheet: Sheet4
No	Accession	Description	Sum PEP Score	Coverage	# Peptides	# Unique Peptides	MW [kDa]	calc. pI	FOLD CHANGE (avg log2 ratio)	P-VALUE
1	B7H117	Ribosome maturation factor RimP OS=Acinetobacter baumannii (strain AB307-0294) OX=557600 GN=rimP PE=3 SV=1	8.613	19.5402	2	2	19.5	4.55	5.11295	#DIV/0!
2	B0VEG5	tRNA uridine(34) hydroxylase OS=Acinetobacter baumannii (strain AYE) OX=509173 GN=trhO PE=3 SV=1	1.042	2.54777	1	1	35.5	5.88	4.45562	#DIV/0!
3	A3M795	Uroporphyrinogen decarboxylase OS=Acinetobacter baumannii (strain ATCC 17978 / CIP 53.77 / LMG 1025 / NCDC KC755 / 5377) OX=400667 GN=hemE PE=3 SV=2	21.908	4.48179	1	1	39.4	6.11	2.75264	0.271657
4	B0VSD7	Sulfate adenylyltransferase subunit 2 OS=Acinetobacter baumannii (strain SDF) OX=509170 GN=cysD PE=3 SV=1	26.657	16.7763	4	4	35.2	7.03	2.51416	0.165431
5	B0V5Q6	Phenylalanine--tRNA ligase alpha subunit OS=Acinetobacter baumannii (strain AYE) OX=509173 GN=pheS PE=3 SV=1	37.597	21.5152	6	6	37.1	6.6	2.29797	0.136199
6	B0V8J2	Large ribosomal subunit protein bL19 OS=Acinetobacter baumannii (strain AYE) OX=509173 GN=rplS PE=3 SV=1	101.404	50	13	13	13.6	10.54	2.08282	0.0119976
7	A3M3K6	Argininosuccinate synthase OS=Acinetobacter baumannii (strain ATCC 17978 / CIP 53.77 / LMG 1025 / NCDC KC755 / 5377) OX=400667 GN=argG PE=3 SV=2	49.251	25.0559	8	8	49.9	5.41	1.83915	0.180373
8	B0VMN8	Ubiquinone biosynthesis O-methyltransferase OS=Acinetobacter baumannii (strain SDF) OX=509170 GN=ubiG PE=3 SV=1	79.133	24.4726	6	6	26.6	6.86	1.81653	0.37268
9	A3M0X0	L-lactate dehydrogenase OS=Acinetobacter baumannii (strain ATCC 17978 / CIP 53.77 / LMG 1025 / NCDC KC755 / 5377) OX=400667 GN=lldD PE=3 SV=2	6.8	9.92167	3	3	41.6	7.49	1.68077	0.37256
10	B0VPN2	Chorismate synthase OS=Acinetobacter baumannii (strain SDF) OX=509170 GN=aroC PE=3 SV=1	14.267	5.23416	1	1	39	6.86	1.63366	0.270986
11	B0VNK4	ATP synthase subunit beta OS=Acinetobacter baumannii (strain SDF) OX=509170 GN=atpD PE=3 SV=1	413.586	56.681	24	24	50.2	5.16	1.44643	0.0245597
12	A3M1G4	DNA-directed RNA polymerase subunit beta' OS=Acinetobacter baumannii (strain ATCC 17978 / CIP 53.77 / LMG 1025 / NCDC KC755 / 5377) OX=400667 GN=rpoC PE=3 SV=2	205.28	28.7759	25	25	155	7.3	1.27342	0.00682393
13	B2HZM2	Large ribosomal subunit protein uL3 OS=Acinetobacter baumannii (strain ACICU) OX=405416 GN=rplC PE=3 SV=1	171.676	67.2897	10	10	22.7	9.86	1.19682	0.0741786
14	B7I9B0	Large ribosomal subunit protein uL13 OS=Acinetobacter baumannii (strain AB0057) OX=480119 GN=rplM PE=1 SV=1	83.471	65.493	14	14	15.9	9.47	1.17632	0.00461758
15	B0V6U7	DNA-directed RNA polymerase subunit alpha OS=Acinetobacter baumannii (strain AYE) OX=509173 GN=rpoA PE=3 SV=1	74.057	43.2836	12	12	37.2	5.19	1.17163	0.00351816
16	B0VNZ7	D-alanine--D-alanine ligase OS=Acinetobacter baumannii (strain SDF) OX=509170 GN=ddl PE=3 SV=1	21.378	15.2597	4	4	33.4	4.91	1.12433	0.371927
17	B0V530	Acetyl-coenzyme A carboxylase carboxyl transferase subunit beta OS=Acinetobacter baumannii (strain AYE) OX=509173 GN=accD PE=3 SV=1	79.638	39.5973	7	7	33	6.24	1.05982	0.0868883
18	A3M2W0	Large ribosomal subunit protein bL32 OS=Acinetobacter baumannii (strain ATCC 17978 / CIP 53.77 / LMG 1025 / NCDC KC755 / 5377) OX=400667 GN=rpmF PE=3 SV=1	109.758	57.377	6	6	7.1	10.78	1.02715	0.0250173

## Sheet: Sheet5
No	Accession	Description	Sum PEP Score	Coverage	# Peptides	# Unique Peptides	MW [kDa]	calc. pI	FOLD CHANGE (avg log2 ratio)	P-VALUE
1	A3M140	ATP synthase subunit b OS=Acinetobacter baumannii (strain ATCC 17978 / CIP 53.77 / LMG 1025 / NCDC KC755 / 5377) OX=400667 GN=atpF PE=1 SV=2	48.78	35.2564	4	4	17	5.63	-1.074	0.264076
2	A3M305	Small ribosomal subunit protein uS7 OS=Acinetobacter baumannii (strain ATCC 17978 / CIP 53.77 / LMG 1025 / NCDC KC755 / 5377) OX=400667 GN=rpsG PE=3 SV=2	78.108	62.1795	12	12	17.7	10.13	-1.10988	0.364535
3	A3M645	Protein RecA OS=Acinetobacter baumannii (strain ATCC 17978 / CIP 53.77 / LMG 1025 / NCDC KC755 / 5377) OX=400667 GN=recA PE=3 SV=2	52.235	26.9341	5	5	37.9	5.15	-1.11716	0.364487
4	B0V4R6	Trigger factor OS=Acinetobacter baumannii (strain AYE) OX=509173 GN=tig PE=3 SV=1	164.528	39.6396	19	19	49.6	4.92	-1.15843	0.19715
5	B7I618	Chaperonin GroEL OS=Acinetobacter baumannii (strain AB0057) OX=480119 GN=groEL PE=3 SV=1	621.467	83.2721	44	44	57.1	5.02	-1.23673	0.148221
6	A3M143	ATP synthase gamma chain OS=Acinetobacter baumannii (strain ATCC 17978 / CIP 53.77 / LMG 1025 / NCDC KC755 / 5377) OX=400667 GN=atpG PE=1 SV=2	64.206	29.7578	7	7	32.1	9.07	-1.28396	0.363319
7	A3M1H9	3-ketoacyl-CoA thiolase OS=Acinetobacter baumannii (strain ATCC 17978 / CIP 53.77 / LMG 1025 / NCDC KC755 / 5377) OX=400667 GN=fadA PE=3 SV=2	355.771	62.0513	22	22	41.1	6.54	-1.40992	0.0917787
8	B2HZ98	Large ribosomal subunit protein uL14 OS=Acinetobacter baumannii (strain ACICU) OX=405416 GN=rplN PE=3 SV=1	176.378	81.9672	14	14	13.5	10.45	-1.68192	0.359904
9	B0V4U1	Nucleoside diphosphate kinase OS=Acinetobacter baumannii (strain AYE) OX=509173 GN=ndk PE=3 SV=1	89.194	62.2378	7	7	15.5	5.8	-1.866	0.357965
10	B7H0J8	Large ribosomal subunit protein bL9 OS=Acinetobacter baumannii (strain AB307-0294) OX=557600 GN=rplI PE=3 SV=1	97.972	58.7838	12	12	15.8	5.9	-2.17788	0.104311
11	A3M1G1	Large ribosomal subunit protein uL10 OS=Acinetobacter baumannii (strain ATCC 17978 / CIP 53.77 / LMG 1025 / NCDC KC755 / 5377) OX=400667 GN=rplJ PE=3 SV=2	22.983	45.2381	5	5	18.1	5.71	-2.18661	0.353909
12	B7GZQ0	Elongation factor Ts OS=Acinetobacter baumannii (strain AB307-0294) OX=557600 GN=tsf PE=3 SV=1	223.58	60.8247	27	27	30.7	5.36	-2.22207	0.208495
13	P31002	Inosine-5'-monophosphate dehydrogenase OS=Acinetobacter calcoaceticus OX=471 GN=guaB PE=3 SV=1	150.764	45.6967	15	15	51.5	6.67	-2.48735	0.349148
14	B7IA20	Large ribosomal subunit protein uL15 OS=Acinetobacter baumannii (strain AB0057) OX=480119 GN=rplO PE=1 SV=1	72.563	52.0548	11	11	15.5	10.95	-2.49005	0.186825
15	Q9I527	Ferric enterobactin receptor PirA OS=Pseudomonas aeruginosa (strain ATCC 15692 / DSM 22644 / CIP 104116 / JCM 14847 / LMG 12228 / 1C / PRS 101 / PAO1) OX=208964 GN=pirA PE=1 SV=1	1.288	3.09973	1	1	80.9	5.63	-2.53533	0.249587
16	B0VLX4	Fatty acid oxidation complex subunit alpha OS=Acinetobacter baumannii (strain SDF) OX=509170 GN=fadB PE=3 SV=1	117.221	27.0572	13	13	77.8	6.15	-2.54793	0.348056
17	A3M451	5-oxoprolinase subunit A OS=Acinetobacter baumannii (strain ATCC 17978 / CIP 53.77 / LMG 1025 / NCDC KC755 / 5377) OX=400667 GN=pxpA PE=3 SV=2	95.815	36.6142	8	8	26.9	5.44	-2.63786	0.346343
18	B0VQT0	Large ribosomal subunit protein uL5 OS=Acinetobacter baumannii (strain SDF) OX=509170 GN=rplE PE=3 SV=1	68.195	61.236	9	9	20	9.7	-2.94342	0.339597
19	B0VEF2	Succinate--CoA ligase [ADP-forming] subunit beta OS=Acinetobacter baumannii (strain AYE) OX=509173 GN=sucC PE=3 SV=1	178.776	48.4536	17	17	41.5	4.93	-2.98469	0.152698
20	B0V4N2	Large ribosomal subunit protein bL33 OS=Acinetobacter baumannii (strain AYE) OX=509173 GN=rpmG PE=3 SV=1	34.22	52.9412	3	3	6.1	10.29	-3.32675	0.328647
21	B0VQT3	Large ribosomal subunit protein uL6 OS=Acinetobacter baumannii (strain SDF) OX=509170 GN=rplF PE=3 SV=1	57.259	35.5932	8	8	19.1	9.74	-3.39088	0.326486
22	B0VTG3	Elongation factor G OS=Acinetobacter baumannii (strain SDF) OX=509170 GN=fusA PE=3 SV=1	338.525	62.0787	39	39	78.8	5.12	-3.77596	0.311031
23	B7H1K1	Large ribosomal subunit protein uL1 OS=Acinetobacter baumannii (strain AB307-0294) OX=557600 GN=rplA PE=3 SV=1	277.313	70.1299	21	21	23.8	9.55	-3.78256	0.310724
24	B7I271	Urocanate hydratase OS=Acinetobacter baumannii (strain AB0057) OX=480119 GN=hutU PE=3 SV=1	461.793	61.6487	39	39	61.2	5.99	-3.99616	0.0783264
25	P56744	Diaminobutyrate--2-oxoglutarate aminotransferase OS=Acinetobacter baumannii OX=470 GN=dat PE=1 SV=1	90.858	18.6517	8	8	47.4	6.39	-4.09954	0.293963
26	B0VTG5	Small ribosomal subunit protein uS12 OS=Acinetobacter baumannii (strain SDF) OX=509170 GN=rpsL PE=3 SV=1	14.452	25.8065	2	2	13.8	10.87	-4.59655	0.257566
27	A3M8W9	Chaperone protein DnaK OS=Acinetobacter baumannii (strain ATCC 17978 / CIP 53.77 / LMG 1025 / NCDC KC755 / 5377) OX=400667 GN=dnaK PE=3 SV=2	365.592	44.4272	28	28	69.4	4.87	-6.64386	#DIV/0!
28	A3M928	Malate dehydrogenase OS=Acinetobacter baumannii (strain ATCC 17978 / CIP 53.77 / LMG 1025 / NCDC KC755 / 5377) OX=400667 GN=mdh PE=3 SV=2	178.508	57.0122	19	19	35.3	5.35	-6.64386	#DIV/0!
29	A3MA48	Imidazolonepropionase OS=Acinetobacter baumannii (strain ATCC 17978 / CIP 53.77 / LMG 1025 / NCDC KC755 / 5377) OX=400667 GN=hutI PE=3 SV=2	173.566	35.9102	16	16	44	6.1	-6.64386	#DIV/0!
30	B2HWY0	Aspartate carbamoyltransferase catalytic subunit OS=Acinetobacter baumannii (strain ACICU) OX=405416 GN=pyrB PE=3 SV=1	147.51	50.8876	14	14	37.2	6.7	-6.64386	#DIV/0!
31	B7GW05	Large ribosomal subunit protein uL2 OS=Acinetobacter baumannii (strain AB307-0294) OX=557600 GN=rplB PE=3 SV=1	147.059	63.1387	17	17	30.3	10.9	-6.64386	#DIV/0!
32	B0VLU2	Translation initiation factor IF-2 OS=Acinetobacter baumannii (strain SDF) OX=509170 GN=infB PE=3 SV=1	138.264	29.366	16	16	97.2	6.74	-6.64386	#DIV/0!
33	B0V677	Enolase OS=Acinetobacter baumannii (strain AYE) OX=509173 GN=eno PE=3 SV=1	113.837	32.0186	11	11	46.5	5.1	-6.64386	#DIV/0!
34	A3M1F9	Large ribosomal subunit protein uL11 OS=Acinetobacter baumannii (strain ATCC 17978 / CIP 53.77 / LMG 1025 / NCDC KC755 / 5377) OX=400667 GN=rplK PE=3 SV=2	110.331	49.2958	8	8	15	9.74	-6.64386	#DIV/0!
35	A3M9D2	N-succinylarginine dihydrolase OS=Acinetobacter baumannii (strain ATCC 17978 / CIP 53.77 / LMG 1025 / NCDC KC755 / 5377) OX=400667 GN=astB PE=3 SV=2	91.486	17.226	6	6	49.8	6.57	-6.64386	#DIV/0!
36	B2HZM3	Small ribosomal subunit protein uS10 OS=Acinetobacter baumannii (strain ACICU) OX=405416 GN=rpsJ PE=3 SV=1	90.752	71.8447	8	8	11.7	9.25	-6.64386	#DIV/0!
37	A3M968	Large ribosomal subunit protein uL18 OS=Acinetobacter baumannii (strain ATCC 17978 / CIP 53.77 / LMG 1025 / NCDC KC755 / 5377) OX=400667 GN=rplR PE=3 SV=2	85.246	82.7586	12	12	12.4	10.96	-6.64386	#DIV/0!
38	B7GWX6	Translational regulator CsrA OS=Acinetobacter baumannii (strain AB307-0294) OX=557600 GN=csrA PE=3 SV=1	69.831	94.0476	6	6	9.8	6.68	-6.64386	#DIV/0!
39	A3M4X6	Phosphoglycerate kinase OS=Acinetobacter baumannii (strain ATCC 17978 / CIP 53.77 / LMG 1025 / NCDC KC755 / 5377) OX=400667 GN=pgk PE=3 SV=2	60.658	18.7342	6	6	41.3	4.83	-6.64386	#DIV/0!
40	A3M804	Diaminopimelate epimerase OS=Acinetobacter baumannii (strain ATCC 17978 / CIP 53.77 / LMG 1025 / NCDC KC755 / 5377) OX=400667 GN=dapF PE=3 SV=2	59.067	17.7936	5	5	31.1	5.38	-6.64386	#DIV/0!
41	B2HVM2	Large ribosomal subunit protein bL31 OS=Acinetobacter baumannii (strain ACICU) OX=405416 GN=rpmE PE=3 SV=1	56.706	72.973	5	5	8.3	9.45	-6.64386	#DIV/0!
42	A3M7X8	Phosphoribosylformylglycinamidine cyclo-ligase OS=Acinetobacter baumannii (strain ATCC 17978 / CIP 53.77 / LMG 1025 / NCDC KC755 / 5377) OX=400667 GN=purM PE=3 SV=2	55.216	34.8315	8	8	37.9	4.93	-6.64386	#DIV/0!
43	B7GW20	Large ribosomal subunit protein uL30 OS=Acinetobacter baumannii (strain AB307-0294) OX=557600 GN=rpmD PE=3 SV=1	53.452	74.1379	8	8	6.6	9.99	-6.64386	#DIV/0!
44	B7GV30	Phosphoribosylaminoimidazole-succinocarboxamide synthase OS=Acinetobacter baumannii (strain AB307-0294) OX=557600 GN=purC PE=3 SV=1	52.905	23.431	7	7	26.9	5.16	-6.64386	#DIV/0!
45	B7GYK7	Acetylglutamate kinase OS=Acinetobacter baumannii (strain AB307-0294) OX=557600 GN=argB PE=3 SV=1	52.317	16.8874	5	5	32.3	5.52	-6.64386	#DIV/0!
46	B0VQS6	Large ribosomal subunit protein uL29 OS=Acinetobacter baumannii (strain SDF) OX=509170 GN=rpmC PE=3 SV=1	50.033	81.5385	7	7	7.4	10.08	-6.64386	#DIV/0!
47	A3M452	Putative hydro-lyase A1S_1268 OS=Acinetobacter baumannii (strain ATCC 17978 / CIP 53.77 / LMG 1025 / NCDC KC755 / 5377) OX=400667 GN=A1S_1268 PE=3 SV=2	48.211	23.5075	3	3	29.6	5.6	-6.64386	#DIV/0!
48	B7GV08	Chaperone protein DnaJ OS=Acinetobacter baumannii (strain AB307-0294) OX=557600 GN=dnaJ PE=3 SV=1	44.426	25.6757	10	10	40.4	7.05	-6.64386	#DIV/0!
49	B7GYV2	Glutamate 5-kinase OS=Acinetobacter baumannii (strain AB307-0294) OX=557600 GN=proB PE=3 SV=1	44.354	27.0557	7	7	40.9	6.64	-6.64386	#DIV/0!
50	B0VKA4	Thiazole synthase OS=Acinetobacter baumannii (strain SDF) OX=509170 GN=thiG PE=3 SV=1	44.025	16.8582	6	6	27.7	5.19	-6.64386	#DIV/0!
51	B0V6F0	Ribosome-recycling factor OS=Acinetobacter baumannii (strain AYE) OX=509173 GN=frr PE=3 SV=1	43.523	19.5652	6	6	20.6	5.83	-6.64386	#DIV/0!
52	A3M846	Bifunctional protein FolD OS=Acinetobacter baumannii (strain ATCC 17978 / CIP 53.77 / LMG 1025 / NCDC KC755 / 5377) OX=400667 GN=folD PE=3 SV=2	42.696	32.2695	5	5	29.7	5.9	-6.64386	#DIV/0!
53	A3M6Z6	UPF0246 protein A1S_2267 OS=Acinetobacter baumannii (strain ATCC 17978 / CIP 53.77 / LMG 1025 / NCDC KC755 / 5377) OX=400667 GN=A1S_2267 PE=3 SV=2	41.909	15.1751	3	3	29.7	6.06	-6.64386	#DIV/0!
54	A3M2P9	NADH-quinone oxidoreductase subunit B OS=Acinetobacter baumannii (strain ATCC 17978 / CIP 53.77 / LMG 1025 / NCDC KC755 / 5377) OX=400667 GN=nuoB PE=3 SV=2	39.662	35.5556	8	8	25.5	6.57	-6.64386	#DIV/0!
55	B0V7G6	Small ribosomal subunit protein bS18 OS=Acinetobacter baumannii (strain AYE) OX=509173 GN=rpsR PE=3 SV=1	38.457	33.3333	3	3	9	10.11	-6.64386	#DIV/0!
56	B0VKW9	Dihydroorotase OS=Acinetobacter baumannii (strain SDF) OX=509170 GN=pyrC PE=3 SV=1	37.919	25.8721	5	5	38.7	6.73	-6.64386	#DIV/0!
57	B2HXU5	Serine--tRNA ligase OS=Acinetobacter baumannii (strain ACICU) OX=405416 GN=serS PE=3 SV=1	37.895	23.6407	7	7	47.4	5.72	-6.64386	#DIV/0!
58	A3M961	Small ribosomal subunit protein uS11 OS=Acinetobacter baumannii (strain ATCC 17978 / CIP 53.77 / LMG 1025 / NCDC KC755 / 5377) OX=400667 GN=rpsK PE=3 SV=2	37.482	32.8125	5	5	13.5	10.8	-6.64386	#DIV/0!
59	A3M8Q6	Aspartate--tRNA(Asp/Asn) ligase OS=Acinetobacter baumannii (strain ATCC 17978 / CIP 53.77 / LMG 1025 / NCDC KC755 / 5377) OX=400667 GN=aspS PE=3 SV=2	36.687	13.1757	9	9	66.6	5.38	-6.64386	#DIV/0!
60	B2HU43	NADH-quinone oxidoreductase subunit C/D OS=Acinetobacter baumannii (strain ACICU) OX=405416 GN=nuoC PE=3 SV=1	36.576	18.4874	7	7	68.5	5.9	-6.64386	#DIV/0!
61	B0V5P7	Pantothenate synthetase OS=Acinetobacter baumannii (strain AYE) OX=509173 GN=panC PE=3 SV=1	36.334	14.8936	4	4	31	5.34	-6.64386	#DIV/0!
62	B0VNW2	Cysteine desulfurase IscS OS=Acinetobacter baumannii (strain SDF) OX=509170 GN=iscS PE=3 SV=1	36.288	12.5926	3	3	44.9	5.91	-6.64386	#DIV/0!
63	A3M4Q9	Formate-dependent phosphoribosylglycinamide formyltransferase OS=Acinetobacter baumannii (strain ATCC 17978 / CIP 53.77 / LMG 1025 / NCDC KC755 / 5377) OX=400667 GN=purT PE=3 SV=2	34.041	30.3483	8	8	43.7	5.59	-6.64386	#DIV/0!
64	A3M8W8	Protein GrpE OS=Acinetobacter baumannii (strain ATCC 17978 / CIP 53.77 / LMG 1025 / NCDC KC755 / 5377) OX=400667 GN=grpE PE=3 SV=2	32.123	13.587	2	2	20.3	4.65	-6.64386	#DIV/0!
65	B0VDW7	Nucleoid-associated protein ABAYE1967 OS=Acinetobacter baumannii (strain AYE) OX=509173 GN=ABAYE1967 PE=3 SV=1	32.118	35.7798	3	3	12	4.92	-6.64386	#DIV/0!
66	B2I1Q0	6,7-dimethyl-8-ribityllumazine synthase OS=Acinetobacter baumannii (strain ACICU) OX=405416 GN=ribH PE=3 SV=1	31.601	44.8718	4	4	16.5	6.38	-6.64386	#DIV/0!
67	B0VQS5	Large ribosomal subunit protein uL16 OS=Acinetobacter baumannii (strain SDF) OX=509170 GN=rplP PE=3 SV=1	31.459	35.7664	5	5	15.4	11	-6.64386	#DIV/0!
68	B7I5W1	YcgL domain-containing protein AB57_1916 OS=Acinetobacter baumannii (strain AB0057) OX=480119 GN=AB57_1916 PE=3 SV=1	31.303	26.7327	3	3	11.5	5.82	-6.64386	#DIV/0!
69	B0VRG7	Protein translocase subunit SecA OS=Acinetobacter baumannii (strain SDF) OX=509170 GN=secA PE=3 SV=1	30.877	11.6356	8	8	102.8	5.34	-6.64386	#DIV/0!
70	A3M1T2	Translation initiation factor IF-1 OS=Acinetobacter baumannii (strain ATCC 17978 / CIP 53.77 / LMG 1025 / NCDC KC755 / 5377) OX=400667 GN=infA PE=3 SV=1	29.383	49.3151	3	3	8.5	9.19	-6.64386	#DIV/0!
71	B2HZ61	Xanthine phosphoribosyltransferase OS=Acinetobacter baumannii (strain ACICU) OX=405416 GN=xpt PE=3 SV=1	29.281	7.32984	1	1	20.8	6.2	-6.64386	#DIV/0!
72	B0VV91	Large ribosomal subunit protein bL20 OS=Acinetobacter baumannii (strain SDF) OX=509170 GN=rplT PE=3 SV=1	28.831	26.8908	2	2	13.5	11.63	-6.64386	#DIV/0!
73	B0VC98	S-adenosylmethionine synthase OS=Acinetobacter baumannii (strain AYE) OX=509173 GN=metK PE=3 SV=1	27.883	12.8866	5	5	41.9	5.83	-6.64386	#DIV/0!
74	A3M9W4	Pyridoxine/pyridoxamine 5'-phosphate oxidase OS=Acinetobacter baumannii (strain ATCC 17978 / CIP 53.77 / LMG 1025 / NCDC KC755 / 5377) OX=400667 GN=pdxH PE=3 SV=2	27.822	16.5138	3	3	25.5	6.1	-6.64386	#DIV/0!
75	B0VV78	Acetyl-coenzyme A carboxylase carboxyl transferase subunit alpha OS=Acinetobacter baumannii (strain SDF) OX=509170 GN=accA PE=3 SV=1	27.717	21.6117	5	5	29.7	5.87	-6.64386	#DIV/0!
76	B7I2K7	Small ribosomal subunit protein bS21 OS=Acinetobacter baumannii (strain AB0057) OX=480119 GN=rpsU PE=1 SV=1	26.954	35.2113	2	2	8.4	10.54	-6.64386	#DIV/0!
77	A3M2T0	dCTP deaminase OS=Acinetobacter baumannii (strain ATCC 17978 / CIP 53.77 / LMG 1025 / NCDC KC755 / 5377) OX=400667 GN=dcd PE=3 SV=2	26.493	20.1058	4	4	21.4	5.66	-6.64386	#DIV/0!
78	B0VBB3	Serine hydroxymethyltransferase OS=Acinetobacter baumannii (strain AYE) OX=509173 GN=glyA PE=3 SV=1	26.136	14.1487	4	4	45	5.69	-6.64386	#DIV/0!
79	A3M365	Betaine aldehyde dehydrogenase OS=Acinetobacter baumannii (strain ATCC 17978 / CIP 53.77 / LMG 1025 / NCDC KC755 / 5377) OX=400667 GN=betB PE=3 SV=2	25.41	13.0612	5	5	53.1	5.14	-6.64386	#DIV/0!
80	B2HTB2	Protein-export protein SecB OS=Acinetobacter baumannii (strain ACICU) OX=405416 GN=secB PE=3 SV=1	25.392	24.3421	3	3	17	4.34	-6.64386	#DIV/0!
81	A3M212	Histidine--tRNA ligase OS=Acinetobacter baumannii (strain ATCC 17978 / CIP 53.77 / LMG 1025 / NCDC KC755 / 5377) OX=400667 GN=hisS PE=3 SV=2	24.869	17.2093	5	5	48.4	6.16	-6.64386	#DIV/0!
82	B0V6X3	Large ribosomal subunit protein uL22 OS=Acinetobacter baumannii (strain AYE) OX=509173 GN=rplV PE=3 SV=1	24.044	50	5	5	11.9	10.18	-6.64386	#DIV/0!
83	B7I5A9	Holliday junction branch migration complex subunit RuvB OS=Acinetobacter baumannii (strain AB0057) OX=480119 GN=ruvB PE=3 SV=1	23.792	20.0599	3	3	36.8	5.16	-6.64386	#DIV/0!
84	B7GYL6	Cell division topological specificity factor OS=Acinetobacter baumannii (strain AB307-0294) OX=557600 GN=minE PE=3 SV=1	23.674	51.1111	5	5	10.3	7.25	-6.64386	#DIV/0!
85	A3M2X2	Large ribosomal subunit protein bL25 OS=Acinetobacter baumannii (strain ATCC 17978 / CIP 53.77 / LMG 1025 / NCDC KC755 / 5377) OX=400667 GN=rplY PE=3 SV=2	23.089	27.551	2	2	10.9	9.47	-6.64386	#DIV/0!
86	B2HXC1	Phosphoenolpyruvate carboxykinase [GTP] OS=Acinetobacter baumannii (strain ACICU) OX=405416 GN=pckG PE=3 SV=1	22.43	8.52459	4	4	67.4	5.3	-6.64386	#DIV/0!
87	B0VSH6	Large ribosomal subunit protein bL27 OS=Acinetobacter baumannii (strain SDF) OX=509170 GN=rpmA PE=3 SV=1	21.835	17.6471	1	1	9.1	10.35	-6.64386	#DIV/0!
88	B0VBS1	Indole-3-glycerol phosphate synthase OS=Acinetobacter baumannii (strain AYE) OX=509173 GN=trpC PE=3 SV=1	21.334	9.70149	2	2	29.9	5.67	-6.64386	#DIV/0!
89	B0VLV6	Pyrimidine/purine nucleoside phosphorylase OS=Acinetobacter baumannii (strain SDF) OX=509170 GN=ppnP PE=3 SV=1	21.287	66.6667	3	3	12.1	5.02	-6.64386	#DIV/0!
90	B0V5P1	Translation initiation factor IF-3 OS=Acinetobacter baumannii (strain AYE) OX=509173 GN=infC PE=3 SV=1	21.206	42.623	4	4	20.6	9.48	-6.64386	#DIV/0!
91	B7H092	ATP-dependent Clp protease ATP-binding subunit ClpX OS=Acinetobacter baumannii (strain AB307-0294) OX=557600 GN=clpX PE=3 SV=1	21.137	13.5011	4	4	48.1	5.35	-6.64386	#DIV/0!
92	A3M8N2	Tryptophan synthase alpha chain OS=Acinetobacter baumannii (strain ATCC 17978 / CIP 53.77 / LMG 1025 / NCDC KC755 / 5377) OX=400667 GN=trpA PE=3 SV=2	20.792	28.4644	4	4	28.4	4.97	-6.64386	#DIV/0!
93	B7I4X1	dITP/XTP pyrophosphatase OS=Acinetobacter baumannii (strain AB0057) OX=480119 GN=AB57_0572 PE=3 SV=1	20.475	25.9615	3	3	22.8	5.41	-6.64386	#DIV/0!
94	B2HZM0	Large ribosomal subunit protein uL23 OS=Acinetobacter baumannii (strain ACICU) OX=405416 GN=rplW PE=3 SV=1	19.822	34.9057	2	2	11.6	9.52	-6.64386	#DIV/0!
95	B0V9L0	Fe/S biogenesis protein NfuA OS=Acinetobacter baumannii (strain AYE) OX=509173 GN=nfuA PE=3 SV=1	19.076	16.9811	3	3	23.1	4.72	-6.64386	#DIV/0!
96	B0VL32	ATP phosphoribosyltransferase regulatory subunit OS=Acinetobacter baumannii (strain SDF) OX=509170 GN=hisZ PE=3 SV=1	17.927	6.95876	2	2	43	5.16	-6.64386	#DIV/0!
97	A3M7W9	Fructose-1,6-bisphosphatase class 1 OS=Acinetobacter baumannii (strain ATCC 17978 / CIP 53.77 / LMG 1025 / NCDC KC755 / 5377) OX=400667 GN=fbp PE=3 SV=2	17.871	7.73994	2	2	35.5	4.98	-6.64386	#DIV/0!
98	B7H3I4	Small ribosomal subunit protein bS20 OS=Acinetobacter baumannii (strain AB307-0294) OX=557600 GN=rpsT PE=3 SV=1	17.708	29.5455	2	2	9.7	11.36	-6.64386	#DIV/0!
99	A3M7I8	Glutamate-1-semialdehyde 2,1-aminomutase OS=Acinetobacter baumannii (strain ATCC 17978 / CIP 53.77 / LMG 1025 / NCDC KC755 / 5377) OX=400667 GN=hemL PE=3 SV=2	17.403	7.40741	3	3	46.4	6.07	-6.64386	#DIV/0!
100	B7GVR8	Small ribosomal subunit protein bS16 OS=Acinetobacter baumannii (strain AB307-0294) OX=557600 GN=rpsP PE=3 SV=1	17.338	19.2771	2	2	9.2	11.19	-6.64386	#DIV/0!
101	A3M971	Small ribosomal subunit protein uS14 OS=Acinetobacter baumannii (strain ATCC 17978 / CIP 53.77 / LMG 1025 / NCDC KC755 / 5377) OX=400667 GN=rpsN PE=3 SV=2	16.96	31.6832	3	3	11.4	10.81	-6.64386	#DIV/0!
102	B2HUM2	Peptidyl-tRNA hydrolase OS=Acinetobacter baumannii (strain ACICU) OX=405416 GN=pth PE=3 SV=1	16.071	20.7254	3	3	20.9	9.41	-6.64386	#DIV/0!
103	B0VMU8	1-deoxy-D-xylulose 5-phosphate reductoisomerase OS=Acinetobacter baumannii (strain SDF) OX=509170 GN=dxr PE=3 SV=1	14.83	6.01504	1	1	43.4	6.68	-6.64386	#DIV/0!
104	B0VMP4	Ribonuclease PH OS=Acinetobacter baumannii (strain SDF) OX=509170 GN=rph PE=3 SV=1	14.343	18.0672	3	3	26.3	6.11	-6.64386	#DIV/0!
105	B0VR41	Biotin synthase OS=Acinetobacter baumannii (strain SDF) OX=509170 GN=bioB PE=3 SV=2	13.642	6.68693	2	2	36.6	6.15	-6.64386	#DIV/0!
106	B0VBP6	ATP synthase subunit delta OS=Acinetobacter baumannii (strain AYE) OX=509173 GN=atpH PE=3 SV=1	13.206	10.1124	2	2	19.5	4.65	-6.64386	#DIV/0!
107	B0VAI3	Alanine--tRNA ligase OS=Acinetobacter baumannii (strain AYE) OX=509173 GN=alaS PE=3 SV=1	12.253	6.71982	3	3	96.5	5.49	-6.64386	#DIV/0!
108	A3M970	Small ribosomal subunit protein uS8 OS=Acinetobacter baumannii (strain ATCC 17978 / CIP 53.77 / LMG 1025 / NCDC KC755 / 5377) OX=400667 GN=rpsH PE=3 SV=2	11.835	25.9542	3	3	14.2	10.05	-6.64386	#DIV/0!
109	A3M561	Chaperone protein HscA homolog OS=Acinetobacter baumannii (strain ATCC 17978 / CIP 53.77 / LMG 1025 / NCDC KC755 / 5377) OX=400667 GN=hscA PE=3 SV=2	11.485	4.20032	1	1	67.7	5.49	-6.64386	#DIV/0!
110	B0VNL8	Peptide deformylase OS=Acinetobacter baumannii (strain SDF) OX=509170 GN=def PE=1 SV=1	10.741	17.0455	1	1	20.1	5.33	-6.64386	#DIV/0!
111	A3M9W5	Phosphoglucosamine mutase OS=Acinetobacter baumannii (strain ATCC 17978 / CIP 53.77 / LMG 1025 / NCDC KC755 / 5377) OX=400667 GN=glmM PE=3 SV=2	10.428	11.236	3	3	48.2	6.43	-6.64386	#DIV/0!
112	B2HZQ0	GTP cyclohydrolase-2 OS=Acinetobacter baumannii (strain ACICU) OX=405416 GN=ribA PE=3 SV=1	10.256	26.5	3	3	22.3	6.68	-6.64386	#DIV/0!
113	B0VL79	Large ribosomal subunit protein bL28 OS=Acinetobacter baumannii (strain SDF) OX=509170 GN=rpmB PE=3 SV=1	10.097	26.9231	3	3	9.1	11.28	-6.64386	#DIV/0!
114	B0VNF6	Alanine racemase OS=Acinetobacter baumannii (strain SDF) OX=509170 GN=alr PE=3 SV=1	9.972	7.35695	3	3	40.5	5.64	-6.64386	#DIV/0!
115	A3M8A0	Large ribosomal subunit protein bL21 OS=Acinetobacter baumannii (strain ATCC 17978 / CIP 53.77 / LMG 1025 / NCDC KC755 / 5377) OX=400667 GN=rplU PE=3 SV=2	9.662	9.70874	1	1	11.5	10.07	-6.64386	#DIV/0!
116	B2HZ97	Large ribosomal subunit protein uL24 OS=Acinetobacter baumannii (strain ACICU) OX=405416 GN=rplX PE=3 SV=2	9.319	26.6667	3	3	11.2	9.89	-6.64386	#DIV/0!
117	B7I612	Protease HtpX OS=Acinetobacter baumannii (strain AB0057) OX=480119 GN=htpX PE=3 SV=1	9.275	10.6312	2	2	32.8	6.13	-6.64386	#DIV/0!
118	A3M658	Uridylate kinase OS=Acinetobacter baumannii (strain ATCC 17978 / CIP 53.77 / LMG 1025 / NCDC KC755 / 5377) OX=400667 GN=pyrH PE=3 SV=2	9.015	7.85124	1	1	26.1	6.92	-6.64386	#DIV/0!
119	B0VCZ2	Glycine cleavage system H protein OS=Acinetobacter baumannii (strain AYE) OX=509173 GN=gcvH PE=3 SV=1	8.093	17.7419	1	1	13.5	4.35	-6.64386	#DIV/0!
120	A3M1K0	Triosephosphate isomerase OS=Acinetobacter baumannii (strain ATCC 17978 / CIP 53.77 / LMG 1025 / NCDC KC755 / 5377) OX=400667 GN=tpiA PE=3 SV=2	8.035	4.16667	1	1	28.2	4.89	-6.64386	#DIV/0!
121	B0VNJ1	Arginine--tRNA ligase OS=Acinetobacter baumannii (strain SDF) OX=509170 GN=argS PE=3 SV=1	7.939	5.87248	2	2	66.3	5.6	-6.64386	#DIV/0!
122	A3MAA0	Dihydroxy-acid dehydratase OS=Acinetobacter baumannii (strain ATCC 17978 / CIP 53.77 / LMG 1025 / NCDC KC755 / 5377) OX=400667 GN=ilvD PE=3 SV=2	7.823	5.25452	2	2	65.3	5.76	-6.64386	#DIV/0!
123	A3M650	UDP-3-O-acylglucosamine N-acyltransferase OS=Acinetobacter baumannii (strain ATCC 17978 / CIP 53.77 / LMG 1025 / NCDC KC755 / 5377) OX=400667 GN=lpxD PE=3 SV=2	7.641	7.86517	2	2	38.4	6.83	-6.64386	#DIV/0!
124	B0V8K4	4-hydroxy-3-methylbut-2-enyl diphosphate reductase OS=Acinetobacter baumannii (strain AYE) OX=509173 GN=ispH PE=3 SV=1	7.609	7.59494	3	3	35	5.31	-6.64386	#DIV/0!
125	B2I0P3	Imidazole glycerol phosphate synthase subunit HisF OS=Acinetobacter baumannii (strain ACICU) OX=405416 GN=hisF PE=3 SV=1	7.574	6.34921	1	1	27.2	5.35	-6.64386	#DIV/0!
126	B0VQP8	Large ribosomal subunit protein bL34 OS=Acinetobacter baumannii (strain SDF) OX=509170 GN=rpmH PE=3 SV=1	7.541	20.4545	1	1	5.2	12.6	-6.64386	#DIV/0!
127	B7IB81	3-demethoxyubiquinol 3-hydroxylase OS=Acinetobacter baumannii (strain AB0057) OX=480119 GN=coq7 PE=3 SV=1	7.401	22.7488	2	2	23.5	6.46	-6.64386	#DIV/0!
128	A3M7Z0	Phosphoserine aminotransferase OS=Acinetobacter baumannii (strain ATCC 17978 / CIP 53.77 / LMG 1025 / NCDC KC755 / 5377) OX=400667 GN=serC PE=3 SV=2	7.3	5.57103	3	3	39.3	5.35	-6.64386	#DIV/0!
129	B0V6E8	Ribosomal protein uS12 methylthiotransferase RimO OS=Acinetobacter baumannii (strain AYE) OX=509173 GN=rimO PE=3 SV=1	7.185	5.59284	2	2	50	5.17	-6.64386	#DIV/0!
130	A3M9C2	Glycine--tRNA ligase beta subunit OS=Acinetobacter baumannii (strain ATCC 17978 / CIP 53.77 / LMG 1025 / NCDC KC755 / 5377) OX=400667 GN=glyS PE=3 SV=2	7.006	5.51524	2	2	75	5.27	-6.64386	#DIV/0!
131	B7IA18	Large ribosomal subunit protein bL36 OS=Acinetobacter baumannii (strain AB0057) OX=480119 GN=rpmJ PE=1 SV=1	6.946	34.2105	2	2	4.3	11	-6.64386	#DIV/0!
132	B0V5G7	4-hydroxy-3-methylbut-2-en-1-yl diphosphate synthase (flavodoxin) OS=Acinetobacter baumannii (strain AYE) OX=509173 GN=ispG PE=3 SV=1	6.917	4.85175	1	1	40.4	5.9	-6.64386	#DIV/0!
133	Q43908	L-2,4-diaminobutyrate decarboxylase OS=Acinetobacter baumannii OX=470 GN=ddc PE=1 SV=1	6.524	9.41176	3	3	56.2	5.52	-6.64386	#DIV/0!
134	B0VQU0	Small ribosomal subunit protein uS13 OS=Acinetobacter baumannii (strain SDF) OX=509170 GN=rpsM PE=3 SV=1	6.379	9.32203	2	2	13.3	11.12	-6.64386	#DIV/0!
135	B0VNZ8	UDP-N-acetylmuramate--L-alanine ligase OS=Acinetobacter baumannii (strain SDF) OX=509170 GN=murC PE=3 SV=1	6.269	4.56432	2	2	52.9	5.99	-6.64386	#DIV/0!
136	B7IAU2	DNA-directed RNA polymerase subunit omega OS=Acinetobacter baumannii (strain AB0057) OX=480119 GN=rpoZ PE=3 SV=1	6.216	21.7391	1	1	10.4	5.2	-6.64386	#DIV/0!
137	A3MAA1	Methionyl-tRNA formyltransferase OS=Acinetobacter baumannii (strain ATCC 17978 / CIP 53.77 / LMG 1025 / NCDC KC755 / 5377) OX=400667 GN=fmt PE=3 SV=2	5.92	6.25	1	1	34.6	6.16	-6.64386	#DIV/0!
138	B0VSL8	Transcription elongation factor GreA OS=Acinetobacter baumannii (strain SDF) OX=509170 GN=greA PE=3 SV=1	5.687	6.96203	1	1	17.7	4.92	-6.64386	#DIV/0!
139	A3M500	Uracil-DNA glycosylase OS=Acinetobacter baumannii (strain ATCC 17978 / CIP 53.77 / LMG 1025 / NCDC KC755 / 5377) OX=400667 GN=ung PE=3 SV=2	5.393	5.48523	1	1	26.9	8.18	-6.64386	#DIV/0!
140	A3MA02	Probable allantoicase OS=Acinetobacter baumannii (strain ATCC 17978 / CIP 53.77 / LMG 1025 / NCDC KC755 / 5377) OX=400667 GN=alc PE=3 SV=2	5.072	5.35714	1	1	37.8	6.09	-6.64386	#DIV/0!
141	P81874	Chaperonin GroEL (Fragment) OS=Acinetobacter calcoaceticus OX=471 GN=groEL PE=1 SV=1	4.964	50	1	1	2.5	6.46	-6.64386	#DIV/0!
142	P23315	Anthranilate synthase component 1 OS=Acinetobacter calcoaceticus OX=471 GN=trpE PE=3 SV=1	4.841	2.61569	1	1	55.4	5.48	-6.64386	#DIV/0!
143	B2HVL6	Elongation factor P OS=Acinetobacter baumannii (strain ACICU) OX=405416 GN=efp PE=3 SV=1	4.664	21.6931	2	2	20.9	4.98	-6.64386	#DIV/0!
144	A3M1S3	Catalase-peroxidase OS=Acinetobacter baumannii (strain ATCC 17978 / CIP 53.77 / LMG 1025 / NCDC KC755 / 5377) OX=400667 GN=katG PE=3 SV=2	4.42	3.76045	2	2	78.5	5.45	-6.64386	#DIV/0!
145	A3M508	Orotidine 5'-phosphate decarboxylase OS=Acinetobacter baumannii (strain ATCC 17978 / CIP 53.77 / LMG 1025 / NCDC KC755 / 5377) OX=400667 GN=pyrF PE=3 SV=2	4.279	21.5517	2	2	25.4	5.52	-6.64386	#DIV/0!
146	B0VPF6	Glutamate--tRNA ligase OS=Acinetobacter baumannii (strain SDF) OX=509170 GN=gltX PE=3 SV=1	3.786	2.19124	1	1	57.4	6.2	-6.64386	#DIV/0!
147	B0VKJ4	Threonine--tRNA ligase OS=Acinetobacter baumannii (strain SDF) OX=509170 GN=thrS PE=3 SV=1	2.021	1.40625	1	1	73	5.66	-6.64386	#DIV/0!
148	A3M663	Ornithine carbamoyltransferase OS=Acinetobacter baumannii (strain ATCC 17978 / CIP 53.77 / LMG 1025 / NCDC KC755 / 5377) OX=400667 GN=argF PE=3 SV=2	1.91	4.90196	1	1	34.5	5.76	-6.64386	#DIV/0!
149	P16706	Tryptophan synthase beta chain OS=Acinetobacter calcoaceticus OX=471 GN=trpB PE=3 SV=2	1.802	4.96278	1	1	44.3	6.43	-6.64386	#DIV/0!
150	A3M9G5	tRNA (guanine-N(1)-)-methyltransferase OS=Acinetobacter baumannii (strain ATCC 17978 / CIP 53.77 / LMG 1025 / NCDC KC755 / 5377) OX=400667 GN=trmD PE=3 SV=2	1.601	8.53659	1	1	27.8	5.36	-6.64386	#DIV/0!
151	A3M767	Multifunctional CCA protein OS=Acinetobacter baumannii (strain ATCC 17978 / CIP 53.77 / LMG 1025 / NCDC KC755 / 5377) OX=400667 GN=cca PE=3 SV=2	0.851	2.6699	1	1	47.2	6.43	-6.64386	#DIV/0!
152	A3M1Y2	Homoserine O-succinyltransferase OS=Acinetobacter baumannii (strain ATCC 17978 / CIP 53.77 / LMG 1025 / NCDC KC755 / 5377) OX=400667 GN=metXS PE=3 SV=2	0.848	3.36788	1	1	43.3	6.32	-6.64386	#DIV/0!
153	P13650	Quinoprotein glucose dehydrogenase B OS=Acinetobacter calcoaceticus OX=471 GN=gdhB PE=1 SV=1	0.829	2.92887	1	1	52.7	8.9	-6.64386	#DIV/0!
